# Supplementary material for: Multi-Omics Revealed Regulatory Mechanisms Underlying the Flowering of Ferula sinkiangensis across Three Dimensions
Source: Genes (Basel). 2024 Sep 28;15(10):1275. doi: 10.3390/genes15101275 (PMC11508013; doi:10.3390/genes15101275)
Supplement: Supplementary file 1 [file genes-15-01275-s001.zip]

Archive with 1 entries (1 files):
- genes-3217472-supplementary.xlsx
