# Supplementary material for: Multi-Omics Revealed Regulatory Mechanisms Underlying the Flowering of Ferula sinkiangensis across Three Dimensions
Source: Genes (Basel). 2024 Sep 28;15(10):1275. doi: 10.3390/genes15101275 (PMC11508013; doi:10.3390/genes15101275)
Supplement: Supplementary file 1 [file genes-15-01275-s001.zip › genes-3217472-supplementary.xlsx]

## Sheet: Table S1
Table S1: GO enrichment results of DEGs from FLR vs. UFLR.
ID	Description	GO_Class	GeneRatio	BgRatio	pvalue	padj	Count
GO:0005975	carbohydrate metabolic process	BP	31/580	483/18859	0.000100223	0.0128068	31
GO:0004553	hydrolase activity, hydrolyzing O-glycosyl compounds	MF	22/580	298/18859	0.000146364	0.0128068	22
GO:0004857	enzyme inhibitor activity	MF	14/580	153/18859	0.000274835	0.016032	14
GO:0016787	hydrolase activity	MF	18/580	264/18859	0.00142369	0.0453965	18
GO:0030599	pectinesterase activity	MF	11/580	124/18859	0.00155645	0.0453965	11
GO:0042545	cell wall modification	BP	11/580	124/18859	0.00155645	0.0453965	11
GO:0030246	carbohydrate binding	MF	8/580	74/18859	0.00193186	0.0482965	8
GO:0006952	defense response	BP	8/580	78/18859	0.0027013	0.0590909	8
GO:0046983	protein dimerization activity	MF	21/580	395/18859	0.0110249	0.214373	21
GO:0003824	catalytic activity	MF	23/580	458/18859	0.0150981	0.264218	23
GO:0016307	phosphatidylinositol phosphate kinase activity	MF	3/580	20/18859	0.0223464	0.297368	3
GO:0046488	phosphatidylinositol metabolic process	BP	3/580	20/18859	0.0223464	0.297368	3
GO:0022857	transmembrane transporter activity	MF	14/580	252/18859	0.0244724	0.297368	14
GO:0004601	peroxidase activity	MF	8/580	114/18859	0.0244946	0.297368	8
GO:0016831	carboxy-lyase activity	MF	3/580	21/18859	0.0254887	0.297368	3
GO:0006979	response to oxidative stress	BP	8/580	117/18859	0.028061	0.302137	8
GO:0009611	response to wounding	BP	2/580	10/18859	0.0360769	0.302137	2
GO:0017148	negative regulation of translation	BP	2/580	10/18859	0.0360769	0.302137	2
GO:0030598	rRNA N-glycosylase activity	MF	2/580	10/18859	0.0360769	0.302137	2
GO:0032259	methylation	BP	2/580	10/18859	0.0360769	0.302137	2
GO:0019752	carboxylic acid metabolic process	BP	3/580	24/18859	0.0362565	0.302137	3
GO:0008171	O-methyltransferase activity	MF	4/580	42/18859	0.0394527	0.307169	4
GO:0004867	serine-type endopeptidase inhibitor activity	MF	2/580	11/18859	0.0432118	0.307169	2
GO:0033897	ribonuclease T2 activity	MF	2/580	11/18859	0.0432118	0.307169	2
GO:0005992	trehalose biosynthetic process	BP	4/580	44/18859	0.0456366	0.307169	4
GO:0016614	oxidoreductase activity, acting on CH-OH group of donors	MF	4/580	44/18859	0.0456366	0.307169	4
GO:0046872	metal ion binding	MF	14/580	281/18859	0.053002	0.33234	14
GO:0030001	metal ion transport	BP	8/580	133/18859	0.0531744	0.33234	8
GO:0004097	catechol oxidase activity	MF	2/580	13/18859	0.0588642	0.343374	2
GO:0006270	DNA replication initiation	BP	2/580	13/18859	0.0588642	0.343374	2
GO:0006629	lipid metabolic process	BP	11/580	218/18859	0.0745152	0.416339	11
GO:0016773	phosphotransferase activity, alcohol group as acceptor	MF	2/580	15/18859	0.0761306	0.416339	2
GO:0003993	acid phosphatase activity	MF	2/580	16/18859	0.0852894	0.452292	2
GO:0005618	cell wall	CC	3/580	36/18859	0.0979867	0.463451	3
GO:0006073	cellular glucan metabolic process	BP	3/580	36/18859	0.0979867	0.463451	3
GO:0016762	xyloglucan:xyloglucosyl transferase activity	MF	3/580	36/18859	0.0979867	0.463451	3
GO:0048046	apoplast	CC	3/580	36/18859	0.0979867	0.463451	3
GO:0005216	ion channel activity	MF	3/580	39/18859	0.117448	0.529128	3
GO:0050662	coenzyme binding	MF	4/580	61/18859	0.11792	0.529128	4
GO:0006811	ion transport	BP	3/580	41/18859	0.131154	0.5738	3
GO:0015031	protein transport	BP	3/580	44/18859	0.152687	0.651711	3
GO:0043565	sequence-specific DNA binding	MF	10/580	226/18859	0.160042	0.666843	10
GO:0009733	response to auxin	BP	6/580	121/18859	0.169451	0.689627	6
GO:0004185	serine-type carboxypeptidase activity	MF	4/580	71/18859	0.174583	0.694363	4
GO:0008610	lipid biosynthetic process	BP	2/580	27/18859	0.20111	0.696664	2
GO:0009055	electron transfer activity	MF	7/580	157/18859	0.209868	0.696664	7
GO:0008378	galactosyltransferase activity	MF	2/580	28/18859	0.212452	0.696664	2
GO:0015079	potassium ion transmembrane transporter activity	MF	2/580	28/18859	0.212452	0.696664	2
GO:0016765	transferase activity, transferring alkyl or aryl (other than methyl) groups	MF	2/580	28/18859	0.212452	0.696664	2
GO:0071805	potassium ion transmembrane transport	BP	2/580	28/18859	0.212452	0.696664	2
GO:0050660	flavin adenine dinucleotide binding	MF	8/580	188/18859	0.223193	0.696664	8
GO:0006807	nitrogen compound metabolic process	BP	2/580	29/18859	0.223853	0.696664	2
GO:0004252	serine-type endopeptidase activity	MF	5/580	110/18859	0.250492	0.696664	5
GO:0045454	cell redox homeostasis	BP	6/580	138/18859	0.251638	0.696664	6
GO:0008168	methyltransferase activity	MF	8/580	196/18859	0.257006	0.696664	8
GO:0016758	transferase activity, transferring hexosyl groups	MF	9/580	225/18859	0.257438	0.696664	9
GO:0004499	N,N-dimethylaniline monooxygenase activity	MF	2/580	32/18859	0.258272	0.696664	2
GO:0007017	microtubule-based process	BP	1/580	10/18859	0.268348	0.696664	1
GO:0016798	hydrolase activity, acting on glycosyl bonds	MF	1/580	10/18859	0.268348	0.696664	1
GO:0030286	dynein complex	CC	1/580	10/18859	0.268348	0.696664	1
GO:0070569	uridylyltransferase activity	MF	1/580	10/18859	0.268348	0.696664	1
GO:0006508	proteolysis	BP	17/580	470/18859	0.280535	0.696664	17
GO:0003997	acyl-CoA oxidase activity	MF	1/580	11/18859	0.290861	0.696664	1
GO:0004519	endonuclease activity	MF	1/580	11/18859	0.290861	0.696664	1
GO:0006414	translational elongation	BP	1/580	11/18859	0.290861	0.696664	1
GO:0006635	fatty acid beta-oxidation	BP	1/580	11/18859	0.290861	0.696664	1
GO:0016844	strictosidine synthase activity	MF	1/580	11/18859	0.290861	0.696664	1
GO:0016846	carbon-sulfur lyase activity	MF	1/580	11/18859	0.290861	0.696664	1
GO:0019001	guanyl nucleotide binding	MF	1/580	11/18859	0.290861	0.696664	1
GO:0031683	G-protein beta/gamma-subunit complex binding	MF	1/580	11/18859	0.290861	0.696664	1
GO:0008234	cysteine-type peptidase activity	MF	8/580	204/18859	0.292268	0.696664	8
GO:0005507	copper ion binding	MF	4/580	89/18859	0.293023	0.696664	4
GO:0015035	protein disulfide oxidoreductase activity	MF	3/580	63/18859	0.30609	0.696664	3
GO:0010215	cellulose microfibril organization	BP	1/580	12/18859	0.312683	0.696664	1
GO:0031225	anchored component of membrane	CC	1/580	12/18859	0.312683	0.696664	1
GO:0042578	phosphoric ester hydrolase activity	MF	1/580	12/18859	0.312683	0.696664	1
GO:0004402	histone acetyltransferase activity	MF	1/580	13/18859	0.333835	0.696664	1
GO:0005667	transcription factor complex	CC	1/580	13/18859	0.333835	0.696664	1
GO:0005985	sucrose metabolic process	BP	1/580	13/18859	0.333835	0.696664	1
GO:0006694	steroid biosynthetic process	BP	1/580	13/18859	0.333835	0.696664	1
GO:0009231	riboflavin biosynthetic process	BP	1/580	13/18859	0.333835	0.696664	1
GO:0016157	sucrose synthase activity	MF	1/580	13/18859	0.333835	0.696664	1
GO:0030170	pyridoxal phosphate binding	MF	4/580	95/18859	0.33487	0.696664	4
GO:0016887	ATPase activity	MF	7/580	186/18859	0.347911	0.696664	7
GO:0004471	malate dehydrogenase (decarboxylating) (NAD+) activity	MF	1/580	14/18859	0.354336	0.696664	1
GO:0008519	ammonium transmembrane transporter activity	MF	1/580	14/18859	0.354336	0.696664	1
GO:0015696	ammonium transport	BP	1/580	14/18859	0.354336	0.696664	1
GO:0004970	ionotropic glutamate receptor activity	MF	2/580	41/18859	0.360811	0.696664	2
GO:0003682	chromatin binding	MF	2/580	42/18859	0.371941	0.696664	2
GO:0016702	oxidoreductase activity, acting on single donors with incorporation of molecular oxygen, incorporation of two atoms of oxygen	MF	2/580	42/18859	0.371941	0.696664	2
GO:0005777	peroxisome	CC	1/580	15/18859	0.374208	0.696664	1
GO:0006801	superoxide metabolic process	BP	1/580	15/18859	0.374208	0.696664	1
GO:0007186	G-protein coupled receptor signaling pathway	BP	1/580	15/18859	0.374208	0.696664	1
GO:0061630	ubiquitin protein ligase activity	MF	1/580	15/18859	0.374208	0.696664	1
GO:0030247	polysaccharide binding	MF	2/580	43/18859	0.382993	0.705513	2
GO:0016818	hydrolase activity, acting on acid anhydrides, in phosphorus-containing anhydrides	MF	1/580	16/18859	0.39347	0.717262	1
GO:0008081	phosphoric diester hydrolase activity	MF	1/580	17/18859	0.412139	0.72556	1
GO:0031047	gene silencing by RNA	BP	1/580	17/18859	0.412139	0.72556	1
GO:0045017	glycerolipid biosynthetic process	BP	1/580	17/18859	0.412139	0.72556	1
GO:0046873	metal ion transmembrane transporter activity	MF	2/580	46/18859	0.415619	0.72556	2
GO:0003746	translation elongation factor activity	MF	1/580	18/18859	0.430235	0.72556	1
GO:0007034	vacuolar transport	BP	1/580	18/18859	0.430235	0.72556	1
GO:0042254	ribosome biogenesis	BP	1/580	18/18859	0.430235	0.72556	1
GO:0006486	protein glycosylation	BP	2/580	48/18859	0.436884	0.72556	2
GO:0000148	1,3-beta-D-glucan synthase complex	CC	1/580	19/18859	0.447774	0.72556	1
GO:0000398	mRNA splicing, via spliceosome	BP	1/580	19/18859	0.447774	0.72556	1
GO:0003843	1,3-beta-D-glucan synthase activity	MF	1/580	19/18859	0.447774	0.72556	1
GO:0006075	(1->3)-beta-D-glucan biosynthetic process	BP	1/580	19/18859	0.447774	0.72556	1
GO:0042626	ATPase activity, coupled to transmembrane movement of substances	MF	3/580	83/18859	0.472099	0.757956	3
GO:0005089	Rho guanyl-nucleotide exchange factor activity	MF	1/580	21/18859	0.481253	0.76563	1
GO:0004144	diacylglycerol O-acyltransferase activity	MF	1/580	22/18859	0.497225	0.783913	1
GO:0050661	NADP binding	MF	2/580	55/18859	0.507782	0.79341	2
GO:0006506	GPI anchor biosynthetic process	BP	1/580	23/18859	0.512705	0.794013	1
GO:0010333	terpene synthase activity	MF	2/580	57/18859	0.526947	0.80891	2
GO:0000160	phosphorelay signal transduction system	BP	3/580	92/18859	0.541063	0.818055	3
GO:0006139	nucleobase-containing compound metabolic process	BP	1/580	25/18859	0.542254	0.818055	1
GO:0004743	pyruvate kinase activity	MF	1/580	26/18859	0.55635	0.825095	1
GO:0030955	potassium ion binding	MF	1/580	26/18859	0.55635	0.825095	1
GO:0003712	transcription coregulator activity	MF	1/580	27/18859	0.570013	0.838255	1
GO:0009725	response to hormone	BP	1/580	28/18859	0.583256	0.85051	1
GO:0016829	lyase activity	MF	2/580	64/18859	0.589947	0.85051	2
GO:0006260	DNA replication	BP	1/580	29/18859	0.596092	0.85051	1
GO:0000287	magnesium ion binding	MF	3/580	100/18859	0.597787	0.85051	3
GO:0043531	ADP binding	MF	5/580	171/18859	0.60793	0.855725	5
GO:0048544	recognition of pollen	BP	3/580	102/18859	0.611232	0.855725	3
GO:0008033	tRNA processing	BP	1/580	31/18859	0.620592	0.858148	1
GO:0016788	hydrolase activity, acting on ester bonds	MF	4/580	139/18859	0.62277	0.858148	4
GO:0005789	endoplasmic reticulum membrane	CC	1/580	32/18859	0.632279	0.864445	1
GO:0016627	oxidoreductase activity, acting on the CH-CH group of donors	MF	1/580	33/18859	0.643608	0.873111	1
GO:0004650	polygalacturonase activity	MF	2/580	73/18859	0.661472	0.890443	2
GO:0004298	threonine-type endopeptidase activity	MF	1/580	37/18859	0.685542	0.902029	1
GO:0005839	proteasome core complex	CC	1/580	37/18859	0.685542	0.902029	1
GO:0051603	proteolysis involved in cellular protein catabolic process	BP	1/580	37/18859	0.685542	0.902029	1
GO:0000786	nucleosome	CC	2/580	78/18859	0.696687	0.909852	2
GO:0016567	protein ubiquitination	BP	2/580	79/18859	0.703355	0.911756	2
GO:0006887	exocytosis	BP	1/580	40/18859	0.713727	0.918399	1
GO:0016760	cellulose synthase (UDP-forming) activity	MF	1/580	42/18859	0.731102	0.927121	1
GO:0030244	cellulose biosynthetic process	BP	1/580	42/18859	0.731102	0.927121	1
GO:0005509	calcium ion binding	MF	6/580	237/18859	0.740524	0.930336	6
GO:0003924	GTPase activity	MF	5/580	201/18859	0.744268	0.930336	5
GO:0000145	exocyst	CC	1/580	45/18859	0.755209	0.937316	1
GO:0051082	unfolded protein binding	MF	1/580	48/18859	0.777159	0.944929	1
GO:0004674	protein serine/threonine kinase activity	MF	1/580	49/18859	0.78403	0.944929	1
GO:0006457	protein folding	BP	1/580	50/18859	0.790689	0.944929	1
GO:0004842	ubiquitin-protein transferase activity	MF	2/580	96/18859	0.799071	0.944929	2
GO:0000413	protein peptidyl-prolyl isomerization	BP	1/580	52/18859	0.803399	0.944929	1
GO:0051536	iron-sulfur cluster binding	MF	1/580	52/18859	0.803399	0.944929	1
GO:0003755	peptidyl-prolyl cis-trans isomerase activity	MF	1/580	54/18859	0.815339	0.944929	1
GO:0006855	drug transmembrane transport	BP	1/580	54/18859	0.815339	0.944929	1
GO:0015238	drug transmembrane transporter activity	MF	1/580	54/18859	0.815339	0.944929	1
GO:0015297	antiporter activity	MF	1/580	54/18859	0.815339	0.944929	1
GO:0008289	lipid binding	MF	1/580	59/18859	0.842115	0.957126	1
GO:0051287	NAD binding	MF	1/580	59/18859	0.842115	0.957126	1
GO:0007165	signal transduction	BP	3/580	151/18859	0.847321	0.957126	3
GO:0006418	tRNA aminoacylation for protein translation	BP	1/580	61/18859	0.851707	0.957126	1
GO:0004222	metalloendopeptidase activity	MF	1/580	62/18859	0.856283	0.957126	1
GO:0015267	channel activity	MF	1/580	63/18859	0.860717	0.957126	1
GO:0003723	RNA binding	MF	6/580	280/18859	0.864526	0.957126	6
GO:0009058	biosynthetic process	BP	2/580	114/18859	0.869617	0.957126	2
GO:0006096	glycolytic process	BP	1/580	67/18859	0.877131	0.959362	1
GO:0004812	aminoacyl-tRNA ligase activity	MF	1/580	69/18859	0.884598	0.96152	1
GO:0045735	nutrient reservoir activity	MF	1/580	74/18859	0.901345	0.973675	1
GO:0000166	nucleotide binding	MF	1/580	80/18859	0.918269	0.985872	1
GO:0016757	transferase activity, transferring glycosyl groups	MF	1/580	85/18859	0.930136	0.987969	1
GO:0016747	transferase activity, transferring acyl groups other than amino-acyl groups	MF	3/580	188/18859	0.931513	0.987969	3
GO:0006511	ubiquitin-dependent protein catabolic process	BP	1/580	95/18859	0.948957	0.991134	1
GO:0005737	cytoplasm	CC	1/580	98/18859	0.953546	0.991134	1
GO:0016192	vesicle-mediated transport	BP	1/580	100/18859	0.956374	0.991134	1
GO:0005525	GTP binding	MF	4/580	256/18859	0.957152	0.991134	4
GO:0006351	transcription, DNA-templated	BP	1/580	129/18859	0.982465	0.995657	1
GO:0005840	ribosome	CC	4/580	307/18859	0.986144	0.995657	4
GO:0005506	iron ion binding	MF	8/580	500/18859	0.987495	0.995657	8
GO:0006412	translation	BP	4/580	319/18859	0.989491	0.995657	4
GO:0003735	structural constituent of ribosome	MF	4/580	321/18859	0.989967	0.995657	4
GO:0016705	oxidoreductase activity, acting on paired donors, with incorporation or reduction of molecular oxygen	MF	6/580	459/18859	0.995709	0.995709	6

## Sheet: Table S2
Table S2: KEGG pathway enrichment results of DEGs from FLR vs. UFLR.
ID	Description	GeneRatio	BgRatio	pvalue	padj	Count
map04016	MAPK signaling pathway - plant	17/216	252/8139	0.00037086	0.0184565	17
map00040	Pentose and glucuronate interconversions	16/216	230/8139	0.000392691	0.0184565	16
map04075	Plant hormone signal transduction	25/216	482/8139	0.000948571	0.0243528	25
map04626	Plant-pathogen interaction	25/216	485/8139	0.00103629	0.0243528	25
map00960	Tropane, piperidine and pyridine alkaloid biosynthesis	5/216	40/8139	0.00388103	0.0729634	5
map00906	Carotenoid biosynthesis	6/216	62/8139	0.00581059	0.0910326	6
map00760	Nicotinate and nicotinamide metabolism	4/216	29/8139	0.00680658	0.0914027	4
map00500	Starch and sucrose metabolism	12/216	211/8139	0.0103511	0.121625	12
map02024	Quorum sensing	6/216	97/8139	0.0438115	0.404084	6
map00966	Glucosinolate biosynthesis	2/216	13/8139	0.0451147	0.404084	2
map00940	Phenylpropanoid biosynthesis	12/216	268/8139	0.0530305	0.404084	12
map00130	Ubiquinone and other terpenoid-quinone biosynthesis	4/216	54/8139	0.0544484	0.404084	4
map00950	Isoquinoline alkaloid biosynthesis	4/216	56/8139	0.060744	0.404084	4
map00350	Tyrosine metabolism	5/216	81/8139	0.0636235	0.404084	5
map00240	Pyrimidine metabolism	8/216	161/8139	0.0644815	0.404084	8
map00565	Ether lipid metabolism	3/216	38/8139	0.0789293	0.46371	3
map04070	Phosphatidylinositol signaling system	5/216	98/8139	0.118788	0.600507	5
map00360	Phenylalanine metabolism	4/216	72/8139	0.123751	0.600507	4
map00100	Steroid biosynthesis	4/216	74/8139	0.133062	0.600507	4
map00280	Valine, leucine and isoleucine degradation	4/216	74/8139	0.133062	0.600507	4
map00770	Pantothenate and CoA biosynthesis	3/216	48/8139	0.134156	0.600507	3
map00902	Monoterpenoid biosynthesis	2/216	26/8139	0.150669	0.637245	2
map00740	Riboflavin metabolism	2/216	27/8139	0.160023	0.637245	2
map00380	Tryptophan metabolism	4/216	81/8139	0.167753	0.637245	4
map00290	Valine, leucine and isoleucine biosynthesis	2/216	28/8139	0.16948	0.637245	2
map00591	Linoleic acid metabolism	2/216	29/8139	0.179029	0.647257	2
map00460	Cyanoamino acid metabolism	3/216	60/8139	0.212799	0.719023	3
map00052	Galactose metabolism	4/216	94/8139	0.239135	0.719023	4
map00410	beta-Alanine metabolism	3/216	64/8139	0.240934	0.719023	3
map00562	Inositol phosphate metabolism	4/216	95/8139	0.24491	0.719023	4
map00901	Indole alkaloid biosynthesis	2/216	36/8139	0.247535	0.719023	2
map00860	Porphyrin and chlorophyll metabolism	3/216	65/8139	0.248066	0.719023	3
map00520	Amino sugar and nucleotide sugar metabolism	7/216	193/8139	0.252423	0.719023	7
map00790	Folate biosynthesis	2/216	40/8139	0.287189	0.793993	2
map00592	alpha-Linolenic acid metabolism	3/216	72/8139	0.29871	0.79886	3
map00680	Methane metabolism	3/216	74/8139	0.313318	0.79886	3
map00010	Glycolysis / Gluconeogenesis	7/216	211/8139	0.327913	0.79886	7
map00600	Sphingolipid metabolism	2/216	45/8139	0.336396	0.79886	2
map00270	Cysteine and methionine metabolism	6/216	179/8139	0.339194	0.79886	6
map00904	Diterpenoid biosynthesis	2/216	48/8139	0.365458	0.79886	2
map00900	Terpenoid backbone biosynthesis	3/216	82/8139	0.371726	0.79886	3
map00640	Propanoate metabolism	2/216	50/8139	0.384564	0.79886	2
map00564	Glycerophospholipid metabolism	5/216	154/8139	0.38848	0.79886	5
map00330	Arginine and proline metabolism	3/216	85/8139	0.393442	0.79886	3
map04145	Phagosome	4/216	121/8139	0.400907	0.79886	4
map00430	Taurine and hypotaurine metabolism	1/216	20/8139	0.416427	0.79886	1
map00531	Glycosaminoglycan degradation	1/216	20/8139	0.416427	0.79886	1
map00603	Glycosphingolipid biosynthesis - globo and isoglobo series	1/216	20/8139	0.416427	0.79886	1
map00965	Betalain biosynthesis	1/216	20/8139	0.416427	0.79886	1
map00230	Purine metabolism	7/216	235/8139	0.432644	0.81337	7
map00480	Glutathione metabolism	4/216	132/8139	0.466352	0.844353	4
map00400	Phenylalanine, tyrosine and tryptophan biosynthesis	2/216	59/8139	0.467089	0.844353	2
map04144	Endocytosis	8/216	285/8139	0.487172	0.864042	8
map02010	ABC transporters	2/216	63/8139	0.501632	0.873211	2
map00051	Fructose and mannose metabolism	3/216	102/8139	0.51147	0.87415	3
map00650	Butanoate metabolism	1/216	29/8139	0.54223	0.910171	1
map00670	One carbon pool by folate	1/216	31/8139	0.566291	0.933883	1
map00909	Sesquiterpenoid and triterpenoid biosynthesis	1/216	35/8139	0.610701	0.989219	1
map00920	Sulfur metabolism	1/216	38/8139	0.641011	0.989219	1
map00590	Arachidonic acid metabolism	1/216	39/8139	0.650583	0.989219	1
map00020	Citrate cycle (TCA cycle)	2/216	83/8139	0.651513	0.989219	2
map01040	Biosynthesis of unsaturated fatty acids	2/216	86/8139	0.670638	0.989219	2
map00710	Carbon fixation in photosynthetic organisms	3/216	131/8139	0.680732	0.989219	3
map00071	Fatty acid degradation	2/216	89/8139	0.688907	0.989219	2
map00563	Glycosylphosphatidylinositol (GPI)-anchor biosynthesis	1/216	44/8139	0.694763	0.989219	1
map03018	RNA degradation	4/216	178/8139	0.700639	0.989219	4
map04146	Peroxisome	3/216	136/8139	0.705082	0.989219	3
map00030	Pentose phosphate pathway	2/216	95/8139	0.722954	0.999377	2
map00620	Pyruvate metabolism	3/216	146/8139	0.749499	0.999998	3
map00908	Zeatin biosynthesis	1/216	52/8139	0.754173	0.999998	1
map00910	Nitrogen metabolism	1/216	54/8139	0.76713	0.999998	1
map03410	Base excision repair	1/216	57/8139	0.785302	0.999998	1
map03020	RNA polymerase	1/216	61/8139	0.807354	0.999998	1
map04130	SNARE interactions in vesicular transport	1/216	63/8139	0.81752	0.999998	1
map00053	Ascorbate and aldarate metabolism	1/216	67/8139	0.836276	0.999998	1
map00061	Fatty acid biosynthesis	1/216	69/8139	0.844921	0.999998	1
map00310	Lysine degradation	1/216	71/8139	0.853112	0.999998	1
map04712	Circadian rhythm - plant	1/216	71/8139	0.853112	0.999998	1
map00250	Alanine, aspartate and glutamate metabolism	1/216	73/8139	0.860873	0.999998	1
map03060	Protein export	1/216	81/8139	0.88804	0.999998	1
map03010	Ribosome	7/216	395/8139	0.906175	0.999998	7
map03050	Proteasome	1/216	92/8139	0.916981	0.999998	1
map00970	Aminoacyl-tRNA biosynthesis	1/216	106/8139	0.943297	0.999998	1
map03015	mRNA surveillance pathway	2/216	200/8139	0.971597	0.999998	2
map00561	Glycerolipid metabolism	1/216	150/8139	0.982965	0.999998	1
map03040	Spliceosome	4/216	343/8139	0.983094	0.999998	4
map04141	Protein processing in endoplasmic reticulum	4/216	344/8139	0.983428	0.999998	4
map03013	RNA transport	3/216	288/8139	0.984223	0.999998	3
map00190	Oxidative phosphorylation	1/216	180/8139	0.992526	0.999998	1
map04120	Ubiquitin mediated proteolysis	1/216	210/8139	0.996731	0.999998	1
map03030	DNA replication	3/216	449/8139	0.999609	0.999998	3
map03430	Mismatch repair	1/216	438/8139	0.999995	0.999998	1
map03420	Nucleotide excision repair	1/216	471/8139	0.999998	0.999998	1
map03440	Homologous recombination	1/216	473/8139	0.999998	0.999998	1

## Sheet: Table S3
Table S3: GO enrichment results of DEGs from FLL vs. UFLL.
ID	Description	GO_Class	GeneRatio	BgRatio	pvalue	padj	Count
GO:0015979	photosynthesis	BP	37/1508	58/18859	1.07383e-26	3.01748e-24	37
GO:0009523	photosystem II	CC	24/1508	37/18859	5.05324e-18	7.0998e-16	24
GO:0009654	photosystem II oxygen evolving complex	CC	20/1508	30/18859	1.39776e-15	1.30923e-13	20
GO:0019898	extrinsic component of membrane	CC	15/1508	21/18859	1.11907e-12	7.8615e-11	15
GO:0009522	photosystem I	CC	10/1508	17/18859	1.19731e-07	6.72889e-06	10
GO:0009538	photosystem I reaction center	CC	8/1508	12/18859	6.06712e-07	2.84143e-05	8
GO:0051536	iron-sulfur cluster binding	MF	14/1508	52/18859	4.01565e-05	0.001612	14
GO:0016787	hydrolase activity	MF	39/1508	264/18859	0.000141111	0.00495652	39
GO:0006096	glycolytic process	BP	15/1508	67/18859	0.000211711	0.00661009	15
GO:0004332	fructose-bisphosphate aldolase activity	MF	6/1508	17/18859	0.0014815	0.04163	6
GO:0003824	catalytic activity	MF	54/1508	458/18859	0.0025899	0.0661602	54
GO:0046872	metal ion binding	MF	36/1508	281/18859	0.0033481	0.0784014	36
GO:0016627	oxidoreductase activity, acting on the CH-CH group of donors	MF	8/1508	33/18859	0.00372913	0.0806065	8
GO:0016616	oxidoreductase activity, acting on the CH-OH group of donors, NAD or NADP as acceptor	MF	12/1508	64/18859	0.00434855	0.0872816	12
GO:0006464	cellular protein modification process	BP	4/1508	10/18859	0.00577563	0.108197	4
GO:0005992	trehalose biosynthetic process	BP	9/1508	44/18859	0.00716056	0.125757	9
GO:0050662	coenzyme binding	MF	11/1508	61/18859	0.00836038	0.132802	11
GO:0009507	chloroplast	CC	4/1508	11/18859	0.0085069	0.132802	4
GO:0004222	metalloendopeptidase activity	MF	11/1508	62/18859	0.0094485	0.139738	11
GO:0016829	lyase activity	MF	11/1508	64/18859	0.0119489	0.160073	11
GO:0008374	O-acyltransferase activity	MF	4/1508	12/18859	0.0119627	0.160073	4
GO:0005509	calcium ion binding	MF	29/1508	237/18859	0.0143704	0.18355	29
GO:0004402	histone acetyltransferase activity	MF	4/1508	13/18859	0.0162028	0.197956	4
GO:0030001	metal ion transport	BP	18/1508	133/18859	0.0191397	0.224094	18
GO:0004185	serine-type carboxypeptidase activity	MF	11/1508	71/18859	0.0247654	0.278363	11
GO:0003993	acid phosphatase activity	MF	4/1508	16/18859	0.034048	0.367981	4
GO:0046933	proton-transporting ATP synthase activity, rotational mechanism	MF	3/1508	10/18859	0.0399828	0.401255	3
GO:0051537	2 iron, 2 sulfur cluster binding	MF	3/1508	10/18859	0.0399828	0.401255	3
GO:0003997	acyl-CoA oxidase activity	MF	3/1508	11/18859	0.0517862	0.469417	3
GO:0006635	fatty acid beta-oxidation	BP	3/1508	11/18859	0.0517862	0.469417	3
GO:0033897	ribonuclease T2 activity	MF	3/1508	11/18859	0.0517862	0.469417	3
GO:0005525	GTP binding	MF	28/1508	256/18859	0.0562404	0.493861	28
GO:0015031	protein transport	BP	7/1508	44/18859	0.0584358	0.497589	7
GO:0009058	biosynthetic process	BP	14/1508	114/18859	0.0707054	0.584359	14
GO:0008299	isoprenoid biosynthetic process	BP	3/1508	13/18859	0.0797181	0.621327	3
GO:0019843	rRNA binding	MF	3/1508	13/18859	0.0797181	0.621327	3
GO:0010333	terpene synthase activity	MF	8/1508	57/18859	0.0824203	0.621327	8
GO:0008519	ammonium transmembrane transporter activity	MF	3/1508	14/18859	0.0956571	0.621327	3
GO:0015696	ammonium transport	BP	3/1508	14/18859	0.0956571	0.621327	3
GO:0008236	serine-type peptidase activity	MF	5/1508	31/18859	0.0973151	0.621327	5
GO:0006457	protein folding	BP	7/1508	50/18859	0.101397	0.621327	7
GO:0000287	magnesium ion binding	MF	12/1508	100/18859	0.102	0.621327	12
GO:0003690	double-stranded DNA binding	MF	8/1508	60/18859	0.103886	0.621327	8
GO:0006334	nucleosome assembly	BP	5/1508	32/18859	0.108148	0.621327	5
GO:0022857	transmembrane transporter activity	MF	26/1508	252/18859	0.108155	0.621327	26
GO:0005777	peroxisome	CC	3/1508	15/18859	0.112768	0.621327	3
GO:0008272	sulfate transport	BP	3/1508	15/18859	0.112768	0.621327	3
GO:0009690	cytokinin metabolic process	BP	3/1508	15/18859	0.112768	0.621327	3
GO:0015116	sulfate transmembrane transporter activity	MF	3/1508	15/18859	0.112768	0.621327	3
GO:0016773	phosphotransferase activity, alcohol group as acceptor	MF	3/1508	15/18859	0.112768	0.621327	3
GO:0019139	cytokinin dehydrogenase activity	MF	3/1508	15/18859	0.112768	0.621327	3
GO:0006352	DNA-templated transcription, initiation	BP	5/1508	33/18859	0.119541	0.638439	5
GO:0015986	ATP synthesis coupled proton transport	BP	4/1508	24/18859	0.120417	0.638439	4
GO:0009055	electron transfer activity	MF	17/1508	157/18859	0.123907	0.644774	17
GO:0003872	6-phosphofructokinase activity	MF	3/1508	16/18859	0.130934	0.64548	3
GO:0010181	FMN binding	MF	3/1508	16/18859	0.130934	0.64548	3
GO:0043039	tRNA aminoacylation	BP	3/1508	16/18859	0.130934	0.64548	3
GO:0006629	lipid metabolic process	BP	22/1508	218/18859	0.153349	0.710807	22
GO:0005618	cell wall	CC	5/1508	36/18859	0.156833	0.710807	5
GO:0006073	cellular glucan metabolic process	BP	5/1508	36/18859	0.156833	0.710807	5
GO:0016762	xyloglucan:xyloglucosyl transferase activity	MF	5/1508	36/18859	0.156833	0.710807	5
GO:0048046	apoplast	CC	5/1508	36/18859	0.156833	0.710807	5
GO:0016887	ATPase activity	MF	19/1508	186/18859	0.161483	0.720267	19
GO:0003712	transcription coregulator activity	MF	4/1508	27/18859	0.165455	0.726452	4
GO:0016620	oxidoreductase activity, acting on the aldehyde or oxo group of donors, NAD or NADP as acceptor	MF	3/1508	18/18859	0.169957	0.734739	3
GO:0050660	flavin adenine dinucleotide binding	MF	19/1508	188/18859	0.172837	0.735866	19
GO:0009725	response to hormone	BP	4/1508	28/18859	0.181639	0.753066	4
GO:0016798	hydrolase activity, acting on glycosyl bonds	MF	2/1508	10/18859	0.187714	0.753066	2
GO:0016891	endoribonuclease activity, producing 5'-phosphomonoesters	MF	2/1508	10/18859	0.187714	0.753066	2
GO:0030145	manganese ion binding	MF	2/1508	10/18859	0.187714	0.753066	2
GO:0008375	acetylglucosaminyltransferase activity	MF	6/1508	49/18859	0.19485	0.753066	6
GO:0043565	sequence-specific DNA binding	MF	22/1508	226/18859	0.195919	0.753066	22
GO:0005216	ion channel activity	MF	5/1508	39/18859	0.198207	0.753066	5
GO:0006807	nitrogen compound metabolic process	BP	4/1508	29/18859	0.198316	0.753066	4
GO:0016844	strictosidine synthase activity	MF	2/1508	11/18859	0.21792	0.785071	2
GO:0016846	carbon-sulfur lyase activity	MF	2/1508	11/18859	0.21792	0.785071	2
GO:0019001	guanyl nucleotide binding	MF	2/1508	11/18859	0.21792	0.785071	2
GO:0031683	G-protein beta/gamma-subunit complex binding	MF	2/1508	11/18859	0.21792	0.785071	2
GO:0030170	pyridoxal phosphate binding	MF	10/1508	95/18859	0.227265	0.799578	10
GO:0006811	ion transport	BP	5/1508	41/18859	0.227638	0.799578	5
GO:0030246	carbohydrate binding	MF	8/1508	74/18859	0.238053	0.811933	8
GO:0005247	voltage-gated chloride channel activity	MF	2/1508	12/18859	0.248492	0.811933	2
GO:0006614	SRP-dependent cotranslational protein targeting to membrane	BP	2/1508	12/18859	0.248492	0.811933	2
GO:0006821	chloride transport	BP	2/1508	12/18859	0.248492	0.811933	2
GO:0008483	transaminase activity	MF	2/1508	12/18859	0.248492	0.811933	2
GO:0031072	heat shock protein binding	MF	2/1508	12/18859	0.248492	0.811933	2
GO:0003924	GTPase activity	MF	19/1508	201/18859	0.255859	0.815497	19
GO:0006855	drug transmembrane transport	BP	6/1508	54/18859	0.261191	0.815497	6
GO:0015238	drug transmembrane transporter activity	MF	6/1508	54/18859	0.261191	0.815497	6
GO:0015297	antiporter activity	MF	6/1508	54/18859	0.261191	0.815497	6
GO:0006520	cellular amino acid metabolic process	BP	2/1508	13/18859	0.279178	0.843538	2
GO:0006631	fatty acid metabolic process	BP	2/1508	13/18859	0.279178	0.843538	2
GO:0071949	FAD binding	MF	2/1508	13/18859	0.279178	0.843538	2
GO:0046873	metal ion transmembrane transporter activity	MF	5/1508	46/18859	0.305726	0.871367	5
GO:0000166	nucleotide binding	MF	8/1508	80/18859	0.308208	0.871367	8
GO:0004518	nuclease activity	MF	2/1508	14/18859	0.309765	0.871367	2
GO:0007010	cytoskeleton organization	BP	2/1508	14/18859	0.309765	0.871367	2
GO:0016226	iron-sulfur cluster assembly	BP	2/1508	14/18859	0.309765	0.871367	2
GO:0045454	cell redox homeostasis	BP	13/1508	138/18859	0.3101	0.871367	13
GO:0004812	aminoacyl-tRNA ligase activity	MF	7/1508	69/18859	0.313196	0.871367	7
GO:0006812	cation transport	BP	7/1508	69/18859	0.313196	0.871367	7
GO:0016746	transferase activity, transferring acyl groups	MF	5/1508	47/18859	0.321847	0.882482	5
GO:0051287	NAD binding	MF	6/1508	59/18859	0.332348	0.882482	6
GO:0051082	unfolded protein binding	MF	5/1508	48/18859	0.33806	0.882482	5
GO:0004427	inorganic diphosphatase activity	MF	2/1508	15/18859	0.340072	0.882482	2
GO:0007186	G-protein coupled receptor signaling pathway	BP	2/1508	15/18859	0.340072	0.882482	2
GO:0016758	transferase activity, transferring hexosyl groups	MF	20/1508	225/18859	0.343864	0.882482	20
GO:0042626	ATPase activity, coupled to transmembrane movement of substances	MF	8/1508	83/18859	0.344826	0.882482	8
GO:0004743	pyruvate kinase activity	MF	3/1508	26/18859	0.345455	0.882482	3
GO:0030955	potassium ion binding	MF	3/1508	26/18859	0.345455	0.882482	3
GO:0004553	hydrolase activity, hydrolyzing O-glycosyl compounds	MF	26/1508	298/18859	0.350092	0.886269	26
GO:0004674	protein serine/threonine kinase activity	MF	5/1508	49/18859	0.354334	0.888999	5
GO:0015078	proton transmembrane transporter activity	MF	3/1508	27/18859	0.367955	0.910032	3
GO:0016705	oxidoreductase activity, acting on paired donors, with incorporation or reduction of molecular oxygen	MF	39/1508	459/18859	0.369194	0.910032	39
GO:0003777	microtubule motor activity	MF	7/1508	74/18859	0.379682	0.919748	7
GO:0007018	microtubule-based movement	BP	7/1508	74/18859	0.379682	0.919748	7
GO:0016301	kinase activity	MF	5/1508	51/18859	0.386945	0.920811	5
GO:0005506	iron ion binding	MF	42/1508	500/18859	0.391849	0.920811	42
GO:0008324	cation transmembrane transporter activity	MF	2/1508	17/18859	0.399271	0.920811	2
GO:0016790	thiolester hydrolase activity	MF	2/1508	17/18859	0.399271	0.920811	2
GO:0008168	methyltransferase activity	MF	17/1508	196/18859	0.399925	0.920811	17
GO:0015299	solute:proton antiporter activity	MF	5/1508	52/18859	0.403225	0.920811	5
GO:0004970	ionotropic glutamate receptor activity	MF	4/1508	41/18859	0.417446	0.920811	4
GO:0005507	copper ion binding	MF	8/1508	89/18859	0.419322	0.920811	8
GO:0046983	protein dimerization activity	MF	33/1508	395/18859	0.422334	0.920811	33
GO:0003746	translation elongation factor activity	MF	2/1508	18/18859	0.427935	0.920811	2
GO:0051087	chaperone binding	MF	2/1508	18/18859	0.427935	0.920811	2
GO:0048544	recognition of pollen	BP	9/1508	102/18859	0.430108	0.920811	9
GO:0000786	nucleosome	CC	7/1508	78/18859	0.433287	0.920811	7
GO:0016779	nucleotidyltransferase activity	MF	3/1508	30/18859	0.43436	0.920811	3
GO:0016702	oxidoreductase activity, acting on single donors with incorporation of molecular oxygen, incorporation of two atoms of oxygen	MF	4/1508	42/18859	0.435829	0.920811	4
GO:0016760	cellulose synthase (UDP-forming) activity	MF	4/1508	42/18859	0.435829	0.920811	4
GO:0030244	cellulose biosynthetic process	BP	4/1508	42/18859	0.435829	0.920811	4
GO:0000155	phosphorelay sensor kinase activity	MF	2/1508	19/18859	0.455859	0.939115	2
GO:0035556	intracellular signal transduction	BP	2/1508	19/18859	0.455859	0.939115	2
GO:0003697	single-stranded DNA binding	MF	2/1508	20/18859	0.482979	0.939115	2
GO:0008536	Ran GTPase binding	MF	2/1508	20/18859	0.482979	0.939115	2
GO:0016307	phosphatidylinositol phosphate kinase activity	MF	2/1508	20/18859	0.482979	0.939115	2
GO:0046488	phosphatidylinositol metabolic process	BP	2/1508	20/18859	0.482979	0.939115	2
GO:0005840	ribosome	CC	25/1508	307/18859	0.492559	0.939115	25
GO:0006508	proteolysis	BP	38/1508	470/18859	0.496464	0.939115	38
GO:0031012	extracellular matrix	CC	2/1508	21/18859	0.509244	0.939115	2
GO:0004144	diacylglycerol O-acyltransferase activity	MF	2/1508	22/18859	0.534617	0.939115	2
GO:0008017	microtubule binding	MF	7/1508	86/18859	0.537608	0.939115	7
GO:0004525	ribonuclease III activity	MF	2/1508	23/18859	0.559074	0.939115	2
GO:0006506	GPI anchor biosynthetic process	BP	2/1508	23/18859	0.559074	0.939115	2
GO:0000272	polysaccharide catabolic process	BP	1/1508	10/18859	0.565521	0.939115	1
GO:0005086	ARF guanyl-nucleotide exchange factor activity	MF	1/1508	10/18859	0.565521	0.939115	1
GO:0006400	tRNA modification	BP	1/1508	10/18859	0.565521	0.939115	1
GO:0007017	microtubule-based process	BP	1/1508	10/18859	0.565521	0.939115	1
GO:0009611	response to wounding	BP	1/1508	10/18859	0.565521	0.939115	1
GO:0016161	beta-amylase activity	MF	1/1508	10/18859	0.565521	0.939115	1
GO:0017056	structural constituent of nuclear pore	MF	1/1508	10/18859	0.565521	0.939115	1
GO:0030286	dynein complex	CC	1/1508	10/18859	0.565521	0.939115	1
GO:0032012	regulation of ARF protein signal transduction	BP	1/1508	10/18859	0.565521	0.939115	1
GO:0044237	cellular metabolic process	BP	1/1508	10/18859	0.565521	0.939115	1
GO:0070569	uridylyltransferase activity	MF	1/1508	10/18859	0.565521	0.939115	1
GO:0005975	carbohydrate metabolic process	BP	38/1508	483/18859	0.566962	0.939115	38
GO:0015035	protein disulfide oxidoreductase activity	MF	5/1508	63/18859	0.573932	0.939115	5
GO:0015991	ATP hydrolysis coupled proton transport	BP	2/1508	24/18859	0.582597	0.939115	2
GO:0019752	carboxylic acid metabolic process	BP	2/1508	24/18859	0.582597	0.939115	2
GO:0006364	rRNA processing	BP	3/1508	38/18859	0.595206	0.939115	3
GO:0004143	diacylglycerol kinase activity	MF	1/1508	11/18859	0.600282	0.939115	1
GO:0004519	endonuclease activity	MF	1/1508	11/18859	0.600282	0.939115	1
GO:0004867	serine-type endopeptidase inhibitor activity	MF	1/1508	11/18859	0.600282	0.939115	1
GO:0006414	translational elongation	BP	1/1508	11/18859	0.600282	0.939115	1
GO:0007205	protein kinase C-activating G-protein coupled receptor signaling pathway	BP	1/1508	11/18859	0.600282	0.939115	1
GO:0016114	terpenoid biosynthetic process	BP	1/1508	11/18859	0.600282	0.939115	1
GO:0030126	COPI vesicle coat	CC	1/1508	11/18859	0.600282	0.939115	1
GO:0043248	proteasome assembly	BP	1/1508	11/18859	0.600282	0.939115	1
GO:0000413	protein peptidyl-prolyl isomerization	BP	4/1508	52/18859	0.60614	0.939115	4
GO:0006633	fatty acid biosynthetic process	BP	4/1508	52/18859	0.60614	0.939115	4
GO:0004386	helicase activity	MF	3/1508	39/18859	0.613114	0.939115	3
GO:0003779	actin binding	MF	4/1508	53/18859	0.62138	0.939115	4
GO:0008138	protein tyrosine/serine/threonine phosphatase activity	MF	2/1508	26/18859	0.626825	0.939115	2
GO:0015743	malate transport	BP	2/1508	26/18859	0.626825	0.939115	2
GO:0016311	dephosphorylation	BP	2/1508	26/18859	0.626825	0.939115	2
GO:0004435	phosphatidylinositol phospholipase C activity	MF	1/1508	12/18859	0.632262	0.939115	1
GO:0006265	DNA topological change	BP	1/1508	12/18859	0.632262	0.939115	1
GO:0033926	glycopeptide alpha-N-acetylgalactosaminidase activity	MF	1/1508	12/18859	0.632262	0.939115	1
GO:0042578	phosphoric ester hydrolase activity	MF	1/1508	12/18859	0.632262	0.939115	1
GO:0003755	peptidyl-prolyl cis-trans isomerase activity	MF	4/1508	54/18859	0.636242	0.939115	4
GO:0003723	RNA binding	MF	21/1508	280/18859	0.653215	0.939115	21
GO:0004097	catechol oxidase activity	MF	1/1508	13/18859	0.661686	0.939115	1
GO:0004478	methionine adenosyltransferase activity	MF	1/1508	13/18859	0.661686	0.939115	1
GO:0005694	chromosome	CC	1/1508	13/18859	0.661686	0.939115	1
GO:0005985	sucrose metabolic process	BP	1/1508	13/18859	0.661686	0.939115	1
GO:0006556	S-adenosylmethionine biosynthetic process	BP	1/1508	13/18859	0.661686	0.939115	1
GO:0006694	steroid biosynthetic process	BP	1/1508	13/18859	0.661686	0.939115	1
GO:0008654	phospholipid biosynthetic process	BP	1/1508	13/18859	0.661686	0.939115	1
GO:0009231	riboflavin biosynthetic process	BP	1/1508	13/18859	0.661686	0.939115	1
GO:0016157	sucrose synthase activity	MF	1/1508	13/18859	0.661686	0.939115	1
GO:0016310	phosphorylation	BP	1/1508	13/18859	0.661686	0.939115	1
GO:0003735	structural constituent of ribosome	MF	24/1508	321/18859	0.665343	0.939115	24
GO:0008378	galactosyltransferase activity	MF	2/1508	28/18859	0.667321	0.939115	2
GO:0015079	potassium ion transmembrane transporter activity	MF	2/1508	28/18859	0.667321	0.939115	2
GO:0016765	transferase activity, transferring alkyl or aryl (other than methyl) groups	MF	2/1508	28/18859	0.667321	0.939115	2
GO:0071805	potassium ion transmembrane transport	BP	2/1508	28/18859	0.667321	0.939115	2
GO:0005737	cytoplasm	CC	7/1508	98/18859	0.676588	0.939115	7
GO:0030247	polysaccharide binding	MF	3/1508	43/18859	0.67928	0.939115	3
GO:0016788	hydrolase activity, acting on ester bonds	MF	10/1508	139/18859	0.682047	0.939115	10
GO:0016757	transferase activity, transferring glycosyl groups	MF	6/1508	85/18859	0.683272	0.939115	6
GO:0005096	GTPase activator activity	MF	2/1508	29/18859	0.686199	0.939115	2
GO:0009116	nucleoside metabolic process	BP	1/1508	14/18859	0.688757	0.939115	1
GO:0009451	RNA modification	BP	1/1508	14/18859	0.688757	0.939115	1
GO:0009982	pseudouridine synthase activity	MF	1/1508	14/18859	0.688757	0.939115	1
GO:0006396	RNA processing	BP	4/1508	58/18859	0.691804	0.939115	4
GO:0008289	lipid binding	MF	4/1508	59/18859	0.704707	0.952032	4
GO:0004190	aspartic-type endopeptidase activity	MF	1/1508	15/18859	0.713663	0.954949	1
GO:0006801	superoxide metabolic process	BP	1/1508	15/18859	0.713663	0.954949	1
GO:0006412	translation	BP	23/1508	319/18859	0.728672	0.962787	23
GO:0006418	tRNA aminoacylation for protein translation	BP	4/1508	61/18859	0.729326	0.962787	4
GO:0005643	nuclear pore	CC	1/1508	16/18859	0.736577	0.962787	1
GO:0005789	endoplasmic reticulum membrane	CC	2/1508	32/18859	0.737584	0.962787	2
GO:0030117	membrane coat	CC	2/1508	32/18859	0.737584	0.962787	2
GO:0015267	channel activity	MF	4/1508	63/18859	0.752374	0.962787	4
GO:0008146	sulfotransferase activity	MF	2/1508	33/18859	0.753041	0.962787	2
GO:0031047	gene silencing by RNA	BP	1/1508	17/18859	0.757659	0.962787	1
GO:0045017	glycerolipid biosynthetic process	BP	1/1508	17/18859	0.757659	0.962787	1
GO:0007034	vacuolar transport	BP	1/1508	18/18859	0.777054	0.962787	1
GO:0042254	ribosome biogenesis	BP	1/1508	18/18859	0.777054	0.962787	1
GO:0005516	calmodulin binding	MF	2/1508	36/18859	0.794771	0.962787	2
GO:0000148	1,3-beta-D-glucan synthase complex	CC	1/1508	19/18859	0.794899	0.962787	1
GO:0001522	pseudouridine synthesis	BP	1/1508	19/18859	0.794899	0.962787	1
GO:0003843	1,3-beta-D-glucan synthase activity	MF	1/1508	19/18859	0.794899	0.962787	1
GO:0004568	chitinase activity	MF	1/1508	19/18859	0.794899	0.962787	1
GO:0006032	chitin catabolic process	BP	1/1508	19/18859	0.794899	0.962787	1
GO:0006075	(1->3)-beta-D-glucan biosynthetic process	BP	1/1508	19/18859	0.794899	0.962787	1
GO:0006298	mismatch repair	BP	1/1508	19/18859	0.794899	0.962787	1
GO:0016853	isomerase activity	MF	1/1508	19/18859	0.794899	0.962787	1
GO:0016998	cell wall macromolecule catabolic process	BP	1/1508	19/18859	0.794899	0.962787	1
GO:0030983	mismatched DNA binding	MF	1/1508	19/18859	0.794899	0.962787	1
GO:0042393	histone binding	MF	1/1508	20/18859	0.811315	0.964169	1
GO:0043531	ADP binding	MF	11/1508	171/18859	0.813909	0.964169	11
GO:0008233	peptidase activity	MF	1/1508	21/18859	0.826419	0.964169	1
GO:0016831	carboxy-lyase activity	MF	1/1508	21/18859	0.826419	0.964169	1
GO:0050661	NADP binding	MF	3/1508	55/18859	0.826746	0.964169	3
GO:0003774	motor activity	MF	1/1508	22/18859	0.840314	0.964169	1
GO:0004869	cysteine-type endopeptidase inhibitor activity	MF	1/1508	22/18859	0.840314	0.964169	1
GO:0005543	phospholipid binding	MF	1/1508	22/18859	0.840314	0.964169	1
GO:0005741	mitochondrial outer membrane	CC	1/1508	22/18859	0.840314	0.964169	1
GO:0006888	ER to Golgi vesicle-mediated transport	BP	1/1508	22/18859	0.840314	0.964169	1
GO:0016459	myosin complex	CC	1/1508	22/18859	0.840314	0.964169	1
GO:0006887	exocytosis	BP	2/1508	40/18859	0.840646	0.964169	2
GO:0007275	multicellular organism development	BP	2/1508	40/18859	0.840646	0.964169	2
GO:0007165	signal transduction	BP	9/1508	151/18859	0.861509	0.983908	9
GO:0005198	structural molecule activity	MF	1/1508	24/18859	0.864859	0.983908	1
GO:0016717	oxidoreductase activity, acting on paired donors, with oxidation of a pair of donors resulting in the reduction of molecular oxygen to two molecules of water	MF	1/1508	25/18859	0.875679	0.98973	1
GO:0016614	oxidoreductase activity, acting on CH-OH group of donors	MF	2/1508	44/18859	0.877021	0.98973	2
GO:0000145	exocyst	CC	2/1508	45/18859	0.884833	0.994552	2
GO:0005783	endoplasmic reticulum	CC	1/1508	27/18859	0.894791	0.997796	1
GO:0004601	peroxidase activity	MF	6/1508	114/18859	0.901504	0.997796	6
GO:0006486	protein glycosylation	BP	2/1508	48/18859	0.905592	0.997796	2
GO:0016192	vesicle-mediated transport	BP	5/1508	100/18859	0.910032	0.997796	5
GO:0006979	response to oxidative stress	BP	6/1508	117/18859	0.914049	0.997796	6
GO:0006413	translational initiation	BP	1/1508	30/18859	0.918096	0.997796	1
GO:0008033	tRNA processing	BP	1/1508	31/18859	0.924656	0.997796	1
GO:0004499	N,N-dimethylaniline monooxygenase activity	MF	1/1508	32/18859	0.93069	0.997796	1
GO:0034968	histone lysine methylation	BP	1/1508	32/18859	0.93069	0.997796	1
GO:0004650	polygalacturonase activity	MF	3/1508	73/18859	0.938358	0.997796	3
GO:0004252	serine-type endopeptidase activity	MF	5/1508	110/18859	0.945491	0.997796	5
GO:0018024	histone-lysine N-methyltransferase activity	MF	1/1508	37/18859	0.954346	0.997796	1
GO:0016567	protein ubiquitination	BP	3/1508	79/18859	0.957254	0.997796	3
GO:0006281	DNA repair	BP	1/1508	39/18859	0.961368	0.997796	1
GO:0009733	response to auxin	BP	5/1508	121/18859	0.969491	0.997796	5
GO:0008171	O-methyltransferase activity	MF	1/1508	42/18859	0.969931	0.997796	1
GO:0003743	translation initiation factor activity	MF	1/1508	43/18859	0.972341	0.997796	1
GO:0036459	thiol-dependent ubiquitinyl hydrolase activity	MF	1/1508	46/18859	0.978472	0.997796	1
GO:0006351	transcription, DNA-templated	BP	5/1508	129/18859	0.980328	0.997796	5
GO:0016579	protein deubiquitination	BP	1/1508	48/18859	0.981785	0.997796	1
GO:0004842	ubiquitin-protein transferase activity	MF	3/1508	96/18859	0.985495	0.997796	3
GO:0003899	DNA-directed 5'-3' RNA polymerase activity	MF	2/1508	75/18859	0.985625	0.997796	2
GO:0006886	intracellular protein transport	BP	4/1508	117/18859	0.986621	0.997796	4
GO:0006952	defense response	BP	2/1508	78/18859	0.988427	0.997796	2
GO:0016747	transferase activity, transferring acyl groups other than amino-acyl groups	MF	7/1508	188/18859	0.994324	0.997796	7
GO:0004857	enzyme inhibitor activity	MF	5/1508	153/18859	0.995085	0.997796	5
GO:0000160	phosphorelay signal transduction system	BP	2/1508	92/18859	0.995852	0.997796	2
GO:0006511	ubiquitin-dependent protein catabolic process	BP	2/1508	95/18859	0.99668	0.997796	2
GO:0008234	cysteine-type peptidase activity	MF	7/1508	204/18859	0.997655	0.997796	7
GO:0030599	pectinesterase activity	MF	3/1508	124/18859	0.997796	0.997796	3
GO:0042545	cell wall modification	BP	3/1508	124/18859	0.997796	0.997796	3

## Sheet: Table S4
Table S4: GO enrichment results of DEPs from FLR vs. UFLR.
category	ID	Description	GeneRatio	BgRatio	FoldEnrichment	pvalue	p.adjust	qvalue	genes	Count
cellular component	GO:0005576	extracellular region	51/335	464/12146	3.98511	1.2e-17	8.688e-15	8.59917e-15	DCAR_009699/DCAR_005042/DCAR_007156/DCAR_008546/DCAR_021186/DCAR_024506/DCAR_024791/DCAR_021873/DCAR_021875/DCAR_021295/DCAR_019122/DCAR_019212/DCAR_013186/DCAR_025629/DCAR_022548/DCAR_017038/DCAR_017316/DCAR_017966/DCAR_017987/DCAR_018617/DCAR_018725/DCAR_018776/DCAR_018937/DCAR_019325/DCAR_019781/DCAR_015513/DCAR_015329/DCAR_014690/DCAR_014451/DCAR_012900/DCAR_011088/DCAR_011854/DCAR_005967/DCA…	51
cellular component	GO:0005618	cell wall	20/335	204/12146	3.55458	9e-07	0.000234093	0.000225845	DCAR_009699/DCAR_005782/DCAR_008546/DCAR_024506/DCAR_025629/DCAR_017966/DCAR_018516/DCAR_018937/DCAR_015513/DCAR_011088/DCAR_012296/DCAR_005967/DCAR_001057/DCAR_002863/DCAR_003602/DCAR_002533/DCAR_029305/DCAR_031114/DCAR_027779/DCAR_026962	20
cellular component	GO:0030312	external encapsulating structure	20/335	205/12146	3.53724	9.7e-07	0.000234093	0.0002317	DCAR_009699/DCAR_005782/DCAR_008546/DCAR_024506/DCAR_025629/DCAR_017966/DCAR_018516/DCAR_018937/DCAR_015513/DCAR_011088/DCAR_012296/DCAR_005967/DCAR_001057/DCAR_002863/DCAR_003602/DCAR_002533/DCAR_029305/DCAR_031114/DCAR_027779/DCAR_026962	20
cellular component	GO:0000786	nucleosome	10/335	67/12146	5.41145	1.4e-05	0.00241333	0.00198499	DCAR_005992/DCAR_021495/DCAR_002352/DCAR_003432/DCAR_020857/DCAR_005985/DCAR_018893/DCAR_015610/DCAR_005997/DCAR_006647	10
cellular component	GO:0032993	protein-DNA complex	10/335	70/12146	5.17953	2e-05	0.00241333	0.00238866	DCAR_005992/DCAR_021495/DCAR_002352/DCAR_003432/DCAR_020857/DCAR_005985/DCAR_018893/DCAR_015610/DCAR_005997/DCAR_006647	10
cellular component	GO:0044815	DNA packaging complex	10/335	70/12146	5.17953	2e-05	0.00241333	0.00238866	DCAR_005992/DCAR_021495/DCAR_002352/DCAR_003432/DCAR_020857/DCAR_005985/DCAR_018893/DCAR_015610/DCAR_005997/DCAR_006647	10
cellular component	GO:0048046	apoplast	12/335	114/12146	3.8165	7.1e-05	0.00734343	0.00726835	DCAR_009699/DCAR_024506/DCAR_025629/DCAR_017038/DCAR_017966/DCAR_018725/DCAR_015513/DCAR_011854/DCAR_003602/DCAR_029305/DCAR_028467/DCAR_027748	12
cellular component	GO:0000785	chromatin	10/335	89/12146	4.07379	0.00016	0.01448	0.0152527	DCAR_005992/DCAR_021495/DCAR_002352/DCAR_003432/DCAR_020857/DCAR_005985/DCAR_018893/DCAR_015610/DCAR_005997/DCAR_006647	10
cellular component	GO:0044427	chromosomal part	11/335	151/12146	2.64122	0.00309	0.248573	0.230254	DCAR_005992/DCAR_021495/DCAR_002352/DCAR_003432/DCAR_020857/DCAR_005985/DCAR_018893/DCAR_015610/DCAR_014619/DCAR_005997/DCAR_006647	11
cellular component	GO:0005694	chromosome	12/335	180/12146	2.41711	0.00421	0.288942	0.289547	DCAR_005992/DCAR_021495/DCAR_002352/DCAR_003432/DCAR_020857/DCAR_016876/DCAR_005985/DCAR_018893/DCAR_015610/DCAR_014619/DCAR_005997/DCAR_006647	12
cellular component	GO:0046658	anchored component of plasma membrane	2/335	4/12146	18.1284	0.00439	0.288942	0.298234	DCAR_006293/DCAR_003732	2
cellular component	GO:0009505	plant-type cell wall	3/335	14/12146	7.7693	0.00604	0.359931	0.368968	DCAR_018516/DCAR_001057/DCAR_027779	3
cellular component	GO:0044391	ribosomal subunit	7/335	80/12146	3.17246	0.00647	0.359931	0.38512	DCAR_006732/DCAR_021805/DCAR_013596/DCAR_009057/DCAR_009684/DCAR_010008/DCAR_007007	7
cellular component	GO:0031225	anchored component of membrane	5/335	44/12146	4.12008	0.00696	0.359931	0.402546	DCAR_025447/DCAR_004911/DCAR_006293/DCAR_003732/DCAR_030488	5
cellular component	GO:0015935	small ribosomal subunit	4/335	31/12146	4.67829	0.00994	0.479771	0.490381	DCAR_006732/DCAR_013596/DCAR_009057/DCAR_009684	4
cellular component	GO:0009507	chloroplast	29/335	679/12146	1.54852	0.01277	0.577843	0.552815	DCAR_018048/DCAR_018348/DCAR_011983/DCAR_021075/DCAR_013816/DCAR_005290/DCAR_023590/DCAR_022090/DCAR_021344/DCAR_020684/DCAR_016249/DCAR_018299/DCAR_019217/DCAR_019768/DCAR_015654/DCAR_014209/DCAR_009968/DCAR_005951/DCAR_008235/DCAR_008624/THI1/petD/DCAR_028975/DCAR_030145/DCAR_030568/DCAR_028759/DCAR_028467/DCAR_028168/DCAR_027388	29
cellular component	GO:0009501	amyloplast	2/335	7/12146	10.3591	0.01453	0.618807	0.584474	DCAR_009140/DCAR_008624	2
cellular component	GO:0009536	plastid	31/335	761/12146	1.47695	0.01886	0.728344	0.646112	DCAR_012071/DCAR_018048/DCAR_018348/DCAR_011983/DCAR_021075/DCAR_013816/DCAR_005290/DCAR_023590/DCAR_022090/DCAR_021344/DCAR_020684/DCAR_016249/DCAR_018299/DCAR_019217/DCAR_019768/DCAR_015654/DCAR_014209/DCAR_009140/DCAR_009968/DCAR_005951/DCAR_008235/DCAR_008624/THI1/petD/DCAR_028975/DCAR_030145/DCAR_030568/DCAR_028759/DCAR_028467/DCAR_028168/DCAR_027388	31
cellular component	GO:0005615	extracellular space	4/335	38/12146	3.8165	0.02006	0.728344	0.660086	DCAR_021873/DCAR_021875/DCAR_012900/DCAR_001775	4
cellular component	GO:0044459	plasma membrane part	5/335	57/12146	3.18041	0.02012	0.728344	0.660756	DCAR_006188/DCAR_006293/DCAR_003732/DCAR_029596/DCAR_028068	5
cellular component	GO:0071944	cell periphery	35/335	922/12146	1.37634	0.03318	1	0.762584	DCAR_009699/DCAR_011811/DCAR_005782/DCAR_007156/DCAR_008546/DCAR_024506/DCAR_025247/DCAR_024110/DCAR_025629/DCAR_025839/DCAR_017966/DCAR_018516/DCAR_018937/DCAR_015513/DCAR_013354/DCAR_011088/DCAR_012296/DCAR_004911/DCAR_005967/DCAR_006188/DCAR_006293/DCAR_001057/DCAR_002863/DCAR_003602/DCAR_003732/DCAR_004763/DCAR_002533/DCAR_029596/DCAR_029305/DCAR_031114/DCAR_027779/DCAR_028068/DCAR_026962/DCA…	35
cellular component	GO:0009535	chloroplast thylakoid membrane	8/335	139/12146	2.08672	0.03863	1	0.789012	DCAR_023590/DCAR_022090/DCAR_015654/DCAR_005951/DCAR_008235/petD/DCAR_028759/DCAR_028467	8
cellular component	GO:0043228	non-membrane-bounded organelle	32/335	841/12146	1.37957	0.03959	1	0.793069	DCAR_005992/DCAR_006732/DCAR_026365/DCAR_021805/DCAR_021495/DCAR_019424/DCAR_013596/DCAR_009057/DCAR_009645/DCAR_002352/DCAR_010657/DCAR_003432/DCAR_002949/DCAR_023179/DCAR_020857/DCAR_020244/DCAR_016876/DCAR_005985/DCAR_018893/DCAR_015610/DCAR_014960/DCAR_014619/DCAR_009684/DCAR_010008/DCAR_005997/DCAR_006647/DCAR_006669/DCAR_007007/DCAR_008636/DCAR_002838/DCAR_003097/DCAR_003450	32
cellular component	GO:0043232	intracellular non-membrane-bounded organelle	32/335	841/12146	1.37957	0.03959	1	0.793069	DCAR_005992/DCAR_006732/DCAR_026365/DCAR_021805/DCAR_021495/DCAR_019424/DCAR_013596/DCAR_009057/DCAR_009645/DCAR_002352/DCAR_010657/DCAR_003432/DCAR_002949/DCAR_023179/DCAR_020857/DCAR_020244/DCAR_016876/DCAR_005985/DCAR_018893/DCAR_015610/DCAR_014960/DCAR_014619/DCAR_009684/DCAR_010008/DCAR_005997/DCAR_006647/DCAR_006669/DCAR_007007/DCAR_008636/DCAR_002838/DCAR_003097/DCAR_003450	32
cellular component	GO:0055035	plastid thylakoid membrane	8/335	140/12146	2.07181	0.04003	1	0.794877	DCAR_023590/DCAR_022090/DCAR_015654/DCAR_005951/DCAR_008235/petD/DCAR_028759/DCAR_028467	8
molecular function	GO:0003824	catalytic activity	405/554	8904/15374	1.26225	2.9e-14	5.4852e-11	5.42973e-11	DCAR_023551/DCAR_009699/DCAR_011069/DCAR_011329/DCAR_011520/DCAR_019918/DCAR_019878/DCAR_011811/DCAR_012071/DCAR_012281/DCAR_005042/DCAR_005312/DCAR_005372/DCAR_005782/DCAR_023917/DCAR_006702/DCAR_024517/DCAR_022452/DCAR_022172/DCAR_022122/DCAR_021892/DCAR_007156/DCAR_007506/DCAR_008466/DCAR_008546/DCAR_018048/DCAR_018138/DCAR_018188/DCAR_009891/OMT1-1/DCAR_011452/DCAR_011813/DCAR_011973/DCAR_011…	405
molecular function	GO:0016491	oxidoreductase activity	125/554	1776/15374	1.95319	5.6e-14	5.4852e-11	5.42973e-11	DCAR_023551/DCAR_011069/DCAR_011520/DCAR_019918/DCAR_019878/DCAR_012071/DCAR_012281/DCAR_024517/DCAR_007506/DCAR_011452/DCAR_011983/DCAR_023783/DCAR_023833/DCAR_024003/DCAR_006304/DCAR_021186/DCAR_018211/DCAR_023816/DCAR_024791/DCAR_020583/DCAR_021295/DCAR_019913/DCAR_020525/DCAR_016115/DCAR_000852/DCAR_017575/DCAR_017335/DCAR_019212/DCAR_019782/DCAR_013186/DCAR_009507/DCAR_005290/DCAR_005800/DCA…	125
molecular function	GO:0016798	hydrolase activity, acting on glycosyl bonds	54/554	513/15374	2.92115	1.3e-12	8.489e-10	8.40315e-10	DCAR_009699/DCAR_005042/DCAR_005782/DCAR_022452/DCAR_022172/DCAR_008466/DCAR_018138/DCAR_011973/DCAR_024593/DCAR_024613/DCAR_017772/DCAR_018864/DCAR_014916/DCAR_023662/DCAR_023805/DCAR_023865/DCAR_020684/DCAR_020480/DCAR_019884/DCAR_017966/DCAR_018337/DCAR_019341/DCAR_015513/DCAR_015329/DCAR_015207/DCAR_015205/DCAR_013860/DCAR_013510/DCAR_009140/DCAR_009338/DCAR_010520/DCAR_011975/DCAR_012296/DCA…	54
molecular function	GO:0004553	hydrolase activity, hydrolyzing O-glycosyl compounds	48/554	434/15374	3.06922	4.1e-12	2.00797e-09	1.98767e-09	DCAR_009699/DCAR_005042/DCAR_005782/DCAR_022452/DCAR_022172/DCAR_008466/DCAR_018138/DCAR_011973/DCAR_024593/DCAR_024613/DCAR_018864/DCAR_023662/DCAR_023805/DCAR_023865/DCAR_020480/DCAR_019884/DCAR_017966/DCAR_018337/DCAR_019341/DCAR_015513/DCAR_015329/DCAR_015207/DCAR_015205/DCAR_013860/DCAR_013510/DCAR_009140/DCAR_010520/DCAR_011975/DCAR_012296/DCAR_006557/DCAR_006613/DCAR_006771/DCAR_001283/DCA…	48
molecular function	GO:0048037	cofactor binding	76/554	1082/15374	1.94923	1.3e-08	5.0934e-06	5.04189e-06	DCAR_023551/DCAR_011520/DCAR_005312/DCAR_011452/DCAR_025414/DCAR_021186/DCAR_020796/DCAR_023816/DCAR_024791/DCAR_021295/DCAR_019913/DCAR_020525/DCAR_000852/DCAR_017575/DCAR_017335/DCAR_017643/DCAR_019212/DCAR_019782/DCAR_013186/DCAR_009507/DCAR_005800/DCAR_006610/DCAR_007710/DCAR_002529/DCAR_004719/DCAR_023590/DCAR_024658/DCAR_024662/DCAR_025102/DCAR_025221/DCAR_022706/DCAR_022498/DCAR_021744/DCA…	76
molecular function	GO:0004190	aspartic-type endopeptidase activity	18/554	108/15374	4.62515	5.4e-08	1.51123e-05	1.49595e-05	DCAR_005394/DCAR_010135/DCAR_011347/DCAR_005500/DCAR_022337/DCAR_019268/DCAR_013175/DCAR_010960/DCAR_011544/DCAR_011718/DCAR_006977/DCAR_008199/DCAR_000679/DCAR_002410/DCAR_004232/DCAR_004555/DCAR_028227/DCAR_027779	18
molecular function	GO:0070001	aspartic-type peptidase activity	18/554	108/15374	4.62515	5.4e-08	1.51123e-05	1.49595e-05	DCAR_005394/DCAR_010135/DCAR_011347/DCAR_005500/DCAR_022337/DCAR_019268/DCAR_013175/DCAR_010960/DCAR_011544/DCAR_011718/DCAR_006977/DCAR_008199/DCAR_000679/DCAR_002410/DCAR_004232/DCAR_004555/DCAR_028227/DCAR_027779	18
molecular function	GO:0016209	antioxidant activity	20/554	147/15374	3.77563	3.2e-07	7.836e-05	7.64434e-05	DCAR_023833/DCAR_006304/DCAR_021186/DCAR_024791/DCAR_021295/DCAR_019212/DCAR_019782/DCAR_013186/DCAR_021708/DCAR_017316/DCAR_017987/DCAR_018843/DCAR_019781/DCAR_014690/DCAR_014451/DCAR_001157/DCAR_001995/DCAR_003097/DCAR_003297/DCAR_029714	20
molecular function	GO:0004601	peroxidase activity	18/554	125/15374	3.99613	5.3e-07	0.000115363	0.000114197	DCAR_023833/DCAR_006304/DCAR_021186/DCAR_024791/DCAR_021295/DCAR_019212/DCAR_019782/DCAR_013186/DCAR_017316/DCAR_017987/DCAR_018843/DCAR_019781/DCAR_014690/DCAR_014451/DCAR_001157/DCAR_001995/DCAR_003097/DCAR_029714	18
molecular function	GO:0016684	oxidoreductase activity, acting on peroxide as acceptor	18/554	129/15374	3.87222	8.5e-07	0.000166515	0.000164831	DCAR_023833/DCAR_006304/DCAR_021186/DCAR_024791/DCAR_021295/DCAR_019212/DCAR_019782/DCAR_013186/DCAR_017316/DCAR_017987/DCAR_018843/DCAR_019781/DCAR_014690/DCAR_014451/DCAR_001157/DCAR_001995/DCAR_003097/DCAR_029714	18
molecular function	GO:0016787	hydrolase activity	148/554	2881/15374	1.42559	1.7e-06	0.000302755	0.000299693	DCAR_009699/DCAR_011811/DCAR_005042/DCAR_005372/DCAR_005782/DCAR_022452/DCAR_022172/DCAR_022122/DCAR_007156/DCAR_008466/DCAR_008546/DCAR_018048/DCAR_018138/DCAR_009891/DCAR_011813/DCAR_011973/DCAR_024593/DCAR_024613/DCAR_005394/DCAR_021776/DCAR_017772/DCAR_025127/DCAR_025125/DCAR_022623/DCAR_020173/DCAR_016097/DCAR_017513/DCAR_018864/DCAR_019424/DCAR_019122/DCAR_014916/DCAR_013186/DCAR_009087/DCA…	148
molecular function	GO:0016671	oxidoreductase activity, acting on a sulfur group of donors, disulfide as a...	6/554	13/15374	12.8081	2.9e-06	0.000473425	0.000468637	DCAR_012281/DCAR_011983/DCAR_024003/DCAR_021598/DCAR_009514/DCAR_008162	6
molecular function	GO:0020037	heme binding	36/554	467/15374	2.13926	1.5e-05	0.0020896	0.00193758	DCAR_023551/DCAR_011452/DCAR_021186/DCAR_023816/DCAR_024791/DCAR_021295/DCAR_000852/DCAR_017575/DCAR_017335/DCAR_019212/DCAR_019782/DCAR_013186/DCAR_005800/DCAR_004719/DCAR_025221/DCAR_020601/DCAR_017316/DCAR_017987/DCAR_018843/DCAR_019517/DCAR_019781/DCAR_015603/DCAR_014690/DCAR_014607/DCAR_014451/DCAR_013284/DCAR_006985/DCAR_007732/DCAR_001157/DCAR_001608/DCAR_001995/DCAR_003097/DCAR_029236/DCA…	36
molecular function	GO:0004185	serine-type carboxypeptidase activity	10/554	53/15374	5.23602	1.6e-05	0.0020896	0.00203304	DCAR_019122/DCAR_009087/DCAR_021948/DCAR_018617/DCAR_018776/DCAR_006137/DCAR_006406/DCAR_004771/DCAR_029025/DCAR_026895	10
molecular function	GO:0070008	serine-type exopeptidase activity	10/554	53/15374	5.23602	1.6e-05	0.0020896	0.00203304	DCAR_019122/DCAR_009087/DCAR_021948/DCAR_018617/DCAR_018776/DCAR_006137/DCAR_006406/DCAR_004771/DCAR_029025/DCAR_026895	10
molecular function	GO:0050662	coenzyme binding	35/554	455/15374	2.13468	2.1e-05	0.00257119	0.00246713	DCAR_011520/DCAR_005312/DCAR_025414/DCAR_020796/DCAR_019913/DCAR_020525/DCAR_017643/DCAR_009507/DCAR_006610/DCAR_007710/DCAR_002529/DCAR_024658/DCAR_024662/DCAR_025102/DCAR_022706/DCAR_022498/DCAR_021744/DCAR_021258/DCAR_020684/DCAR_020524/DCAR_016189/DCAR_011507/DCAR_007825/DCAR_008636/DCAR_000587/DCAR_000880/DCAR_001596/DCAR_003833/DCAR_003902/DCAR_002565/DCAR_030405/DCAR_028671/DCAR_028157/DCA…	35
molecular function	GO:0016841	ammonia-lyase activity	4/554	6/15374	18.5006	2.4e-05	0.00276565	0.00269752	DCAR_020796/PAL-1/DCAR_017643/PAL-4	4
molecular function	GO:0004180	carboxypeptidase activity	10/554	56/15374	4.95552	2.7e-05	0.0029385	0.00290878	DCAR_019122/DCAR_009087/DCAR_021948/DCAR_018617/DCAR_018776/DCAR_006137/DCAR_006406/DCAR_004771/DCAR_029025/DCAR_026895	10
molecular function	GO:0008878	glucose-1-phosphate adenylyltransferase activity	4/554	7/15374	15.8577	5.4e-05	0.00556768	0.00542297	DCAR_021075/DCAR_013816/DCAR_009968/DCAR_028975	4
molecular function	GO:0046906	tetrapyrrole binding	36/554	501/15374	1.99408	6.7e-05	0.00656265	0.00651571	DCAR_023551/DCAR_011452/DCAR_021186/DCAR_023816/DCAR_024791/DCAR_021295/DCAR_000852/DCAR_017575/DCAR_017335/DCAR_019212/DCAR_019782/DCAR_013186/DCAR_005800/DCAR_004719/DCAR_025221/DCAR_020601/DCAR_017316/DCAR_017987/DCAR_018843/DCAR_019517/DCAR_019781/DCAR_015603/DCAR_014690/DCAR_014607/DCAR_014451/DCAR_013284/DCAR_006985/DCAR_007732/DCAR_001157/DCAR_001608/DCAR_001995/DCAR_003097/DCAR_029236/DCA…	36
molecular function	GO:0015925	galactosidase activity	7/554	32/15374	6.07051	0.00012	0.0111943	0.0116101	DCAR_022452/DCAR_011973/DCAR_020480/DCAR_010520/DCAR_011975/DCAR_032239/DCAR_030343	7
molecular function	GO:0008238	exopeptidase activity	11/554	82/15374	3.72268	0.00017	0.0151377	0.0163684	DCAR_019122/DCAR_009087/DCAR_021948/DCAR_018617/DCAR_018776/DCAR_006137/DCAR_006406/DCAR_004771/DCAR_029025/DCAR_028634/DCAR_026895	11
molecular function	GO:0070011	peptidase activity, acting on L-amino acid peptides	38/554	567/15374	1.85985	0.00018	0.0153313	0.0173146	DCAR_005394/DCAR_017513/DCAR_019122/DCAR_009087/DCAR_010135/DCAR_011347/DCAR_005500/DCAR_025992/DCAR_023030/DCAR_022337/DCAR_021948/DCAR_016796/DCAR_017510/DCAR_018617/DCAR_018776/DCAR_019268/DCAR_019801/DCAR_013175/DCAR_008849/DCAR_010960/DCAR_011544/DCAR_011718/DCAR_011944/DCAR_006137/DCAR_006406/DCAR_006977/DCAR_008199/DCAR_000679/DCAR_002410/DCAR_004232/DCAR_004555/DCAR_004771/DCAR_029025/DCA…	38
molecular function	GO:0010427	abscisic acid binding	6/554	26/15374	6.40405	0.00026	0.01959	0.024819	DCAR_023311/DCAR_023317/DCAR_023319/DCAR_002491/DCAR_027034/DCAR_027030	6
molecular function	GO:0019840	isoprenoid binding	6/554	26/15374	6.40405	0.00026	0.01959	0.024819	DCAR_023311/DCAR_023317/DCAR_023319/DCAR_002491/DCAR_027034/DCAR_027030	6
molecular function	GO:0043178	alcohol binding	6/554	26/15374	6.40405	0.00026	0.01959	0.024819	DCAR_023311/DCAR_023317/DCAR_023319/DCAR_002491/DCAR_027034/DCAR_027030	6
molecular function	GO:0008233	peptidase activity	38/554	587/15374	1.79648	0.00036	0.02612	0.0340398	DCAR_005394/DCAR_017513/DCAR_019122/DCAR_009087/DCAR_010135/DCAR_011347/DCAR_005500/DCAR_025992/DCAR_023030/DCAR_022337/DCAR_021948/DCAR_016796/DCAR_017510/DCAR_018617/DCAR_018776/DCAR_019268/DCAR_019801/DCAR_013175/DCAR_008849/DCAR_010960/DCAR_011544/DCAR_011718/DCAR_011944/DCAR_006137/DCAR_006406/DCAR_006977/DCAR_008199/DCAR_000679/DCAR_002410/DCAR_004232/DCAR_004555/DCAR_004771/DCAR_029025/DCA…	38
molecular function	GO:0004556	alpha-amylase activity	3/554	5/15374	16.6505	0.00044	0.0297228	0.0412919	DCAR_024593/DCAR_023865/DCAR_027388	3
molecular function	GO:0103025	alpha-amylase activity (releasing maltohexaose)	3/554	5/15374	16.6505	0.00044	0.0297228	0.0412919	DCAR_024593/DCAR_023865/DCAR_027388	3
molecular function	GO:0042562	hormone binding	6/554	29/15374	5.74157	0.0005	0.03265	0.0466599	DCAR_023311/DCAR_023317/DCAR_023319/DCAR_002491/DCAR_027034/DCAR_027030	6
molecular function	GO:0005507	copper ion binding	10/554	79/15374	3.51277	0.00052	0.0328606	0.0484359	DCAR_006812/DCAR_005290/DCAR_017140/DCAR_018617/DCAR_018725/DCAR_011854/DCAR_006805/DCAR_008465/DCAR_000853/DCAR_028467	10
molecular function	GO:0016628	oxidoreductase activity, acting on the CH-CH group of donors, NAD or NADP a...	6/554	30/15374	5.55018	0.0006	0.0367313	0.0554742	DCAR_019918/DCAR_023783/DCAR_018211/DCAR_003532/DCAR_002565/DCAR_030405	6
molecular function	GO:0004864	protein phosphatase inhibitor activity	7/554	43/15374	4.51759	0.00079	0.0455179	0.07178	DCAR_023311/DCAR_023317/DCAR_025247/DCAR_023319/DCAR_002491/DCAR_027034/DCAR_027030	7
molecular function	GO:0019212	phosphatase inhibitor activity	7/554	43/15374	4.51759	0.00079	0.0455179	0.07178	DCAR_023311/DCAR_023317/DCAR_025247/DCAR_023319/DCAR_002491/DCAR_027034/DCAR_027030	7
molecular function	GO:0004557	alpha-galactosidase activity	3/554	6/15374	13.8755	0.00086	0.0467983	0.0776464	DCAR_020480/DCAR_010520/DCAR_030343	3
molecular function	GO:0052692	raffinose alpha-galactosidase activity	3/554	6/15374	13.8755	0.00086	0.0467983	0.0776464	DCAR_020480/DCAR_010520/DCAR_030343	3
molecular function	GO:0016160	amylase activity	4/554	13/15374	8.53874	0.00092	0.0487103	0.0826161	DCAR_024593/DCAR_024613/DCAR_023865/DCAR_027388	4
molecular function	GO:0004794	L-threonine ammonia-lyase activity	2/554	2/15374	27.7509	0.0013	0.0636675	0.112888	DCAR_020796/DCAR_017643	2
molecular function	GO:0033947	mannosylglycoprotein endo-beta-mannosidase activity	2/554	2/15374	27.7509	0.0013	0.0636675	0.112888	DCAR_022172/DCAR_003333	2
molecular function	GO:0050614	delta24-sterol reductase activity	2/554	2/15374	27.7509	0.0013	0.0636675	0.112888	DCAR_002565/DCAR_030405	2
molecular function	GO:0033293	monocarboxylic acid binding	6/554	36/15374	4.62515	0.00165	0.0788378	0.139055	DCAR_023311/DCAR_023317/DCAR_023319/DCAR_002491/DCAR_027034/DCAR_027030	6
molecular function	GO:0071949	FAD binding	11/554	108/15374	2.82648	0.00177	0.0825579	0.147674	DCAR_020525/DCAR_009507/DCAR_006610/DCAR_007710/DCAR_020524/DCAR_011507/DCAR_007825/DCAR_002565/DCAR_030405/DCAR_028157/DCAR_027313	11
molecular function	GO:0019888	protein phosphatase regulator activity	8/554	63/15374	3.52392	0.00183	0.0833714	0.15192	DCAR_023311/DCAR_023317/DCAR_025247/DCAR_023319/DCAR_007613/DCAR_002491/DCAR_027034/DCAR_027030	8
molecular function	GO:0016667	oxidoreductase activity, acting on a sulfur group of donors	11/554	109/15374	2.80055	0.0019	0.0845932	0.156819	DCAR_012281/DCAR_011983/DCAR_024003/DCAR_002529/DCAR_021708/DCAR_021598/DCAR_019994/DCAR_009514/DCAR_006137/DCAR_008162/DCAR_000549	11
molecular function	GO:0019208	phosphatase regulator activity	8/554	65/15374	3.4155	0.00224	0.0975147	0.179835	DCAR_023311/DCAR_023317/DCAR_025247/DCAR_023319/DCAR_007613/DCAR_002491/DCAR_027034/DCAR_027030	8
molecular function	GO:0016840	carbon-nitrogen lyase activity	5/554	27/15374	5.13906	0.00249	0.106042	0.195973	DCAR_020796/PAL-1/DCAR_017643/DCAR_015118/PAL-4	5
molecular function	GO:0003849	3-deoxy-7-phosphoheptulonate synthase activity	2/554	3/15374	18.5006	0.0038	0.155087	0.271122	DCAR_019217/DCAR_014209	2
molecular function	GO:0045548	phenylalanine ammonia-lyase activity	2/554	3/15374	18.5006	0.0038	0.155087	0.271122	PAL-1/PAL-4	2
molecular function	GO:0008061	chitin binding	3/554	10/15374	8.32527	0.00462	0.181795	0.311408	DCAR_005380/DCAR_013354/DCAR_006293	3
molecular function	GO:0051082	unfolded protein binding	8/554	73/15374	3.04119	0.00464	0.181795	0.312335	DCAR_025859/DCAR_016529/DCAR_013875/DCAR_008883/DCAR_001781/DCAR_010658/DCAR_029634/DCAR_030145	8
molecular function	GO:0050660	flavin adenine dinucleotide binding	15/554	198/15374	2.10234	0.00545	0.207202	0.347891	DCAR_020525/DCAR_009507/DCAR_006610/DCAR_007710/DCAR_002529/DCAR_025102/DCAR_022706/DCAR_020524/DCAR_011507/DCAR_007825/DCAR_003833/DCAR_002565/DCAR_030405/DCAR_028157/DCAR_027313	15
molecular function	GO:0016765	transferase activity, transferring alkyl or aryl (other than methyl) groups	11/554	125/15374	2.44208	0.0055	0.207202	0.349965	DCAR_024496/DCAR_021828/DCAR_016846/DCAR_017068/DCAR_019217/DCAR_014367/DCAR_014209/DCAR_008553/DCAR_003711/DCAR_004645/DCAR_028804	11
molecular function	GO:0046527	glucosyltransferase activity	10/554	109/15374	2.54595	0.00595	0.219925	0.36806	DCAR_009699/DCAR_024777/DCAR_017966/DCAR_018305/DCAR_015513/DCAR_008624/DCAR_002857/DCAR_003602/DCAR_029596/DCAR_028068	10
molecular function	GO:0070566	adenylyltransferase activity	4/554	21/15374	5.28589	0.00612	0.22202	0.374636	DCAR_021075/DCAR_013816/DCAR_009968/DCAR_028975	4
molecular function	GO:0016614	oxidoreductase activity, acting on CH-OH group of donors	13/554	166/15374	2.17326	0.00713	0.253958	0.411049	DCAR_012071/DCAR_024517/DCAR_007710/DCAR_024518/DCAR_024658/DCAR_022706/DCAR_021744/DCAR_020684/DCAR_016189/DCAR_013065/DCAR_003902/DCAR_028671/DCAR_027059	13
molecular function	GO:0004175	endopeptidase activity	21/554	329/15374	1.77133	0.00832	0.291051	0.44886	DCAR_005394/DCAR_010135/DCAR_011347/DCAR_005500/DCAR_022337/DCAR_019268/DCAR_019801/DCAR_013175/DCAR_008849/DCAR_010960/DCAR_011544/DCAR_011718/DCAR_011944/DCAR_006977/DCAR_008199/DCAR_000679/DCAR_002410/DCAR_004232/DCAR_004555/DCAR_028227/DCAR_027779	21
molecular function	GO:0008889	glycerophosphodiester phosphodiesterase activity	3/554	13/15374	6.40405	0.01016	0.343163	0.49863	DCAR_022600/DCAR_015381/DCAR_011566	3
molecular function	GO:0016868	intramolecular transferase activity, phosphotransferases	3/554	13/15374	6.40405	0.01016	0.343163	0.49863	DCAR_008712/DCAR_028187/DCAR_028186	3
molecular function	GO:0016627	oxidoreductase activity, acting on the CH-CH group of donors	7/554	69/15374	2.81531	0.01191	0.393759	0.538284	DCAR_019918/DCAR_023783/DCAR_018211/DCAR_011507/DCAR_003532/DCAR_002565/DCAR_030405	7
molecular function	GO:0031177	phosphopantetheine binding	2/554	5/15374	11.1004	0.01206	0.393759	0.541394	DCAR_029714/DCAR_030568	2
molecular function	GO:0004565	beta-galactosidase activity	4/554	26/15374	4.26937	0.01328	0.426484	0.565206	DCAR_022452/DCAR_011973/DCAR_011975/DCAR_032239	4
molecular function	GO:0038023	signaling receptor activity	7/554	71/15374	2.736	0.01381	0.436351	0.574798	DCAR_023311/DCAR_023317/DCAR_008737/DCAR_023319/DCAR_002491/DCAR_027034/DCAR_027030	7
molecular function	GO:0060089	molecular transducer activity	7/554	73/15374	2.66105	0.01591	0.47747	0.608975	DCAR_023311/DCAR_023317/DCAR_008737/DCAR_023319/DCAR_002491/DCAR_027034/DCAR_027030	7
molecular function	GO:0008236	serine-type peptidase activity	14/554	204/15374	1.90447	0.01603	0.47747	0.610763	DCAR_019122/DCAR_009087/DCAR_025992/DCAR_021948/DCAR_018617/DCAR_018776/DCAR_019801/DCAR_008849/DCAR_011944/DCAR_006137/DCAR_006406/DCAR_004771/DCAR_029025/DCAR_026895	14
molecular function	GO:0017171	serine hydrolase activity	14/554	204/15374	1.90447	0.01603	0.47747	0.610763	DCAR_019122/DCAR_009087/DCAR_025992/DCAR_021948/DCAR_018617/DCAR_018776/DCAR_019801/DCAR_008849/DCAR_011944/DCAR_006137/DCAR_006406/DCAR_004771/DCAR_029025/DCAR_026895	14
molecular function	GO:0031406	carboxylic acid binding	6/554	57/15374	2.92115	0.01633	0.47747	0.615162	DCAR_023311/DCAR_023317/DCAR_023319/DCAR_002491/DCAR_027034/DCAR_027030	6
molecular function	GO:0043177	organic acid binding	6/554	57/15374	2.92115	0.01633	0.47747	0.615162	DCAR_023311/DCAR_023317/DCAR_023319/DCAR_002491/DCAR_027034/DCAR_027030	6
molecular function	GO:0003993	acid phosphatase activity	4/554	29/15374	3.82771	0.01938	0.558315	0.654822	DCAR_020173/DCAR_009455/DCAR_020174/DCAR_013840	4
molecular function	GO:0004857	enzyme inhibitor activity	16/554	251/15374	1.76898	0.01987	0.564135	0.660443	DCAR_023311/DCAR_011409/DCAR_023317/DCAR_025024/DCAR_008546/DCAR_025247/DCAR_023319/DCAR_011412/DCAR_011413/DCAR_011872/DCAR_011906/DCAR_008458/DCAR_002225/DCAR_002491/DCAR_027034/DCAR_027030	16
molecular function	GO:0004650	polygalacturonase activity	7/554	79/15374	2.45894	0.02359	0.602083	0.697808	DCAR_005782/DCAR_012296/DCAR_001283/DCAR_002863/DCAR_002533/DCAR_031114/DCAR_026962	7
molecular function	GO:0051287	NAD binding	7/554	79/15374	2.45894	0.02359	0.602083	0.697808	DCAR_005312/DCAR_019913/DCAR_021744/DCAR_016189/DCAR_008636/DCAR_028671/DCAR_027059	7
molecular function	GO:0003978	UDP-glucose 4-epimerase activity	2/554	7/15374	7.92883	0.02413	0.602083	0.702559	DCAR_013334/DCAR_008415	2
molecular function	GO:0008131	primary amine oxidase activity	2/554	7/15374	7.92883	0.02413	0.602083	0.702559	DCAR_006805/DCAR_000853	2
molecular function	GO:0052593	tryptamine:oxygen oxidoreductase (deaminating) activity	2/554	7/15374	7.92883	0.02413	0.602083	0.702559	DCAR_006805/DCAR_000853	2
molecular function	GO:0052594	aminoacetone:oxygen oxidoreductase(deaminating) activity	2/554	7/15374	7.92883	0.02413	0.602083	0.702559	DCAR_006805/DCAR_000853	2
molecular function	GO:0052595	aliphatic-amine oxidase activity	2/554	7/15374	7.92883	0.02413	0.602083	0.702559	DCAR_006805/DCAR_000853	2
molecular function	GO:0052596	phenethylamine:oxygen oxidoreductase (deaminating) activity	2/554	7/15374	7.92883	0.02413	0.602083	0.702559	DCAR_006805/DCAR_000853	2
molecular function	GO:0016758	transferase activity, transferring hexosyl groups	16/554	257/15374	1.72768	0.02415	0.602083	0.702733	DCAR_009699/DCAR_025414/DCAR_021546/DCAR_024498/DCAR_024777/DCAR_016572/DCAR_017966/DCAR_018305/DCAR_015513/DCAR_014790/DCAR_009140/DCAR_008624/DCAR_002857/DCAR_003602/DCAR_029596/DCAR_028068	16
molecular function	GO:0008171	O-methyltransferase activity	4/554	31/15374	3.58076	0.02428	0.602083	0.703853	OMT1-1/DCAR_022415/DCAR_003196/DCAR_027608	4
molecular function	GO:0016616	oxidoreductase activity, acting on the CH-OH group of donors, NAD or NADP a...	10/554	136/15374	2.04051	0.02532	0.613578	0.71252	DCAR_012071/DCAR_024517/DCAR_024518/DCAR_024658/DCAR_021744/DCAR_020684/DCAR_016189/DCAR_013065/DCAR_028671/DCAR_027059	10
molecular function	GO:0016638	oxidoreductase activity, acting on the CH-NH2 group of donors	3/554	18/15374	4.62515	0.02537	0.613578	0.712924	DCAR_019878/DCAR_006805/DCAR_000853	3
molecular function	GO:0010181	FMN binding	4/554	32/15374	3.46886	0.02698	0.644559	0.72535	DCAR_011520/DCAR_022498/DCAR_001596/DCAR_003902	4
molecular function	GO:0005227	calcium activated cation channel activity	3/554	19/15374	4.38172	0.02934	0.655177	0.741736	DCAR_021663/DCAR_007867/DCAR_003880	3
molecular function	GO:0008081	phosphoric diester hydrolase activity	5/554	49/15374	2.83172	0.03092	0.655177	0.751656	DCAR_011811/DCAR_022600/DCAR_015381/DCAR_011566/DCAR_000895	5
molecular function	GO:0003955	NAD(P)H dehydrogenase (quinone) activity	2/554	8/15374	6.93773	0.03142	0.655177	0.754638	DCAR_022498/DCAR_001596	2
molecular function	GO:0008753	NADPH dehydrogenase (quinone) activity	2/554	8/15374	6.93773	0.03142	0.655177	0.754638	DCAR_022498/DCAR_001596	2
molecular function	GO:0016762	xyloglucan:xyloglucosyl transferase activity	4/554	35/15374	3.17153	0.03612	0.655177	0.779526	DCAR_009699/DCAR_017966/DCAR_015513/DCAR_003602	4
molecular function	GO:0035251	UDP-glucosyltransferase activity	6/554	69/15374	2.41312	0.03774	0.678281	0.786974	DCAR_024777/DCAR_018305/DCAR_008624/DCAR_002857/DCAR_029596/DCAR_028068	6
molecular function	GO:0030145	manganese ion binding	3/554	21/15374	3.96441	0.0382	0.680307	0.788998	DCAR_024506/DCAR_025629/DCAR_029305	3
molecular function	GO:0042803	protein homodimerization activity	4/554	38/15374	2.92115	0.04685	0.826839	0.820981	DCAR_021744/DCAR_013354/DCAR_008636/DCAR_030145	4
molecular function	GO:0016641	oxidoreductase activity, acting on the CH-NH2 group of donors, oxygen as ac...	2/554	10/15374	5.55018	0.04815	0.842195	0.824969	DCAR_006805/DCAR_000853	2
biological process	GO:0005975	carbohydrate metabolic process	86/432	1052/13472	2.54936	2.6e-16	1.0062e-12	9.96577e-13	DCAR_009699/DCAR_011329/DCAR_005042/DCAR_005312/DCAR_005782/DCAR_022452/DCAR_022172/DCAR_008466/DCAR_008546/DCAR_018138/DCAR_018348/DCAR_011973/DCAR_024593/DCAR_024613/DCAR_025414/DCAR_020886/DCAR_021075/DCAR_018864/DCAR_013816/DCAR_005380/DCAR_007710/DCAR_023662/DCAR_023805/DCAR_023865/DCAR_024312/DCAR_024658/DCAR_024777/DCAR_022624/DCAR_022600/DCAR_021744/DCAR_020480/DCAR_019884/DCAR_017966/DCA…	86
biological process	GO:0098869	cellular oxidant detoxification	21/432	149/13472	4.39523	1.1e-08	1.2384e-05	1.12434e-05	DCAR_023833/DCAR_006304/DCAR_021186/DCAR_024791/DCAR_021295/DCAR_019212/DCAR_019782/DCAR_013186/DCAR_021708/DCAR_017316/DCAR_017987/DCAR_018843/DCAR_019781/DCAR_014690/DCAR_014451/DCAR_001157/DCAR_001995/DCAR_003097/DCAR_003297/DCAR_029714/DCAR_028467	21
biological process	GO:0097237	cellular response to toxic substance	21/432	150/13472	4.36593	1.3e-08	1.2384e-05	1.17244e-05	DCAR_023833/DCAR_006304/DCAR_021186/DCAR_024791/DCAR_021295/DCAR_019212/DCAR_019782/DCAR_013186/DCAR_021708/DCAR_017316/DCAR_017987/DCAR_018843/DCAR_019781/DCAR_014690/DCAR_014451/DCAR_001157/DCAR_001995/DCAR_003097/DCAR_003297/DCAR_029714/DCAR_028467	21
biological process	GO:1990748	cellular detoxification	21/432	150/13472	4.36593	1.3e-08	1.2384e-05	1.17244e-05	DCAR_023833/DCAR_006304/DCAR_021186/DCAR_024791/DCAR_021295/DCAR_019212/DCAR_019782/DCAR_013186/DCAR_021708/DCAR_017316/DCAR_017987/DCAR_018843/DCAR_019781/DCAR_014690/DCAR_014451/DCAR_001157/DCAR_001995/DCAR_003097/DCAR_003297/DCAR_029714/DCAR_028467	21
biological process	GO:0098754	detoxification	21/432	152/13472	4.30848	1.6e-08	1.2384e-05	1.22656e-05	DCAR_023833/DCAR_006304/DCAR_021186/DCAR_024791/DCAR_021295/DCAR_019212/DCAR_019782/DCAR_013186/DCAR_021708/DCAR_017316/DCAR_017987/DCAR_018843/DCAR_019781/DCAR_014690/DCAR_014451/DCAR_001157/DCAR_001995/DCAR_003097/DCAR_003297/DCAR_029714/DCAR_028467	21
biological process	GO:0009636	response to toxic substance	21/432	164/13472	3.99322	6.4e-08	4.128e-05	4.08852e-05	DCAR_023833/DCAR_006304/DCAR_021186/DCAR_024791/DCAR_021295/DCAR_019212/DCAR_019782/DCAR_013186/DCAR_021708/DCAR_017316/DCAR_017987/DCAR_018843/DCAR_019781/DCAR_014690/DCAR_014451/DCAR_001157/DCAR_001995/DCAR_003097/DCAR_003297/DCAR_029714/DCAR_028467	21
biological process	GO:0006979	response to oxidative stress	20/432	170/13472	3.66885	5.3e-07	0.000293014	0.000250069	DCAR_023833/DCAR_021186/DCAR_024791/DCAR_021295/DCAR_019212/DCAR_019782/DCAR_013186/DCAR_020480/DCAR_017316/DCAR_017987/DCAR_018843/DCAR_019781/DCAR_014690/DCAR_014451/DCAR_001157/DCAR_001995/DCAR_003097/DCAR_003297/DCAR_029714/DCAR_028467	20
biological process	GO:0051187	cofactor catabolic process	14/432	88/13472	4.96128	7.3e-07	0.000353138	0.000309688	DCAR_012071/DCAR_021186/DCAR_024791/DCAR_021295/DCAR_019782/DCAR_013186/DCAR_017316/DCAR_017987/DCAR_019781/DCAR_014690/DCAR_014451/DCAR_001157/DCAR_001995/DCAR_028634	14
biological process	GO:0044264	cellular polysaccharide metabolic process	20/432	177/13472	3.52375	1e-06	0.000422182	0.000373381	DCAR_009699/DCAR_005042/DCAR_021075/DCAR_013816/DCAR_017966/DCAR_018140/DCAR_018305/DCAR_019053/DCAR_015513/DCAR_013860/DCAR_009140/DCAR_009968/DCAR_006557/DCAR_008624/DCAR_001706/DCAR_003602/DCAR_029596/DCAR_028975/DCAR_028446/DCAR_028068	20
biological process	GO:0006073	cellular glucan metabolic process	19/432	163/13472	3.63508	1.2e-06	0.000422182	0.000411519	DCAR_009699/DCAR_005042/DCAR_021075/DCAR_013816/DCAR_017966/DCAR_018140/DCAR_018305/DCAR_019053/DCAR_015513/DCAR_013860/DCAR_009140/DCAR_009968/DCAR_006557/DCAR_008624/DCAR_003602/DCAR_029596/DCAR_028975/DCAR_028446/DCAR_028068	19
biological process	GO:0044042	glucan metabolic process	19/432	163/13472	3.63508	1.2e-06	0.000422182	0.000411519	DCAR_009699/DCAR_005042/DCAR_021075/DCAR_013816/DCAR_017966/DCAR_018140/DCAR_018305/DCAR_019053/DCAR_015513/DCAR_013860/DCAR_009140/DCAR_009968/DCAR_006557/DCAR_008624/DCAR_003602/DCAR_029596/DCAR_028975/DCAR_028446/DCAR_028068	19
biological process	GO:0005982	starch metabolic process	9/432	36/13472	7.7963	1.4e-06	0.0004515	0.000443907	DCAR_021075/DCAR_013816/DCAR_018140/DCAR_019053/DCAR_009140/DCAR_009968/DCAR_008624/DCAR_028975/DCAR_028446	9
biological process	GO:0009056	catabolic process	54/432	862/13472	1.9536	1.6e-06	0.000476308	0.000471753	DCAR_011329/DCAR_019918/DCAR_011811/DCAR_012071/DCAR_005042/DCAR_008546/DCAR_018658/DCAR_024613/DCAR_021186/DCAR_024791/PAL-1/DCAR_021295/DCAR_019782/DCAR_013186/DCAR_010917/DCAR_002759/DCAR_023652/DCAR_024312/DCAR_024662/DCAR_025712/DCAR_021744/DCAR_020480/DCAR_019994/DCAR_017316/PAL-4/DCAR_017987/DCAR_018725/DCAR_019781/DCAR_015207/DCAR_015205/DCAR_014690/DCAR_014451/DCAR_013860/DCAR_008712/DCA…	54
biological process	GO:0042744	hydrogen peroxide catabolic process	12/432	71/13472	5.27074	2.3e-06	0.000604687	0.000574948	DCAR_021186/DCAR_024791/DCAR_021295/DCAR_019782/DCAR_013186/DCAR_017316/DCAR_017987/DCAR_019781/DCAR_014690/DCAR_014451/DCAR_001157/DCAR_001995	12
biological process	GO:0072593	reactive oxygen species metabolic process	14/432	97/13472	4.50095	2.4e-06	0.000604687	0.000587181	DCAR_021186/DCAR_024791/DCAR_021295/DCAR_019782/DCAR_013186/DCAR_017316/DCAR_017987/DCAR_019781/DCAR_014690/DCAR_014451/DCAR_001157/DCAR_001995/DCAR_003297/DCAR_028467	14
biological process	GO:0019252	starch biosynthetic process	8/432	29/13472	8.60281	2.5e-06	0.000604687	0.000598905	DCAR_021075/DCAR_013816/DCAR_018140/DCAR_009140/DCAR_009968/DCAR_008624/DCAR_028975/DCAR_028446	8
biological process	GO:0017001	antibiotic catabolic process	12/432	73/13472	5.12633	3.2e-06	0.000728471	0.000721504	DCAR_021186/DCAR_024791/DCAR_021295/DCAR_019782/DCAR_013186/DCAR_017316/DCAR_017987/DCAR_019781/DCAR_014690/DCAR_014451/DCAR_001157/DCAR_001995	12
biological process	GO:0042743	hydrogen peroxide metabolic process	12/432	75/13472	4.98963	4.2e-06	0.000903	0.000894364	DCAR_021186/DCAR_024791/DCAR_021295/DCAR_019782/DCAR_013186/DCAR_017316/DCAR_017987/DCAR_019781/DCAR_014690/DCAR_014451/DCAR_001157/DCAR_001995	12
biological process	GO:0044262	cellular carbohydrate metabolic process	26/432	316/13472	2.56587	1.1e-05	0.00224053	0.0022191	DCAR_009699/DCAR_005042/DCAR_021075/DCAR_013816/DCAR_024777/DCAR_022600/DCAR_017966/DCAR_018140/DCAR_018305/DCAR_019053/DCAR_015513/DCAR_015381/DCAR_013860/DCAR_009140/DCAR_009968/DCAR_011566/DCAR_004923/DCAR_006557/DCAR_008624/DCAR_001706/DCAR_002857/DCAR_003602/DCAR_029596/DCAR_028975/DCAR_028446/DCAR_028068	26
biological process	GO:0005978	glycogen biosynthetic process	5/432	12/13472	12.9938	2.2e-05	0.004257	0.00415123	DCAR_021075/DCAR_013816/DCAR_009140/DCAR_009968/DCAR_028975	5
biological process	GO:0005976	polysaccharide metabolic process	26/432	346/13472	2.3434	5.2e-05	0.00914727	0.00834112	DCAR_009699/DCAR_005042/DCAR_008546/DCAR_024613/DCAR_021075/DCAR_013816/DCAR_024312/DCAR_017966/DCAR_018140/DCAR_018305/DCAR_019053/DCAR_015513/DCAR_013860/DCAR_009140/DCAR_009968/DCAR_011906/DCAR_006557/DCAR_008624/DCAR_001706/DCAR_001800/DCAR_003602/DCAR_029596/DCAR_028975/DCAR_029856/DCAR_028446/DCAR_028068	26
biological process	GO:0042737	drug catabolic process	20/432	230/13472	2.71176	5.2e-05	0.00914727	0.00834112	DCAR_008546/DCAR_021186/DCAR_024791/PAL-1/DCAR_021295/DCAR_019782/DCAR_013186/DCAR_024312/DCAR_017316/PAL-4/DCAR_017987/DCAR_019781/DCAR_015207/DCAR_015205/DCAR_014690/DCAR_014451/DCAR_011906/DCAR_001157/DCAR_001995/DCAR_003532	20
biological process	GO:0033692	cellular polysaccharide biosynthetic process	12/432	98/13472	3.81859	6.8e-05	0.01118	0.0101001	DCAR_021075/DCAR_013816/DCAR_018140/DCAR_018305/DCAR_009140/DCAR_009968/DCAR_008624/DCAR_001706/DCAR_029596/DCAR_028975/DCAR_028446/DCAR_028068	12
biological process	GO:0009250	glucan biosynthetic process	11/432	84/13472	4.08377	7.3e-05	0.01118	0.0105976	DCAR_021075/DCAR_013816/DCAR_018140/DCAR_018305/DCAR_009140/DCAR_009968/DCAR_008624/DCAR_029596/DCAR_028975/DCAR_028446/DCAR_028068	11
biological process	GO:0005977	glycogen metabolic process	5/432	15/13472	10.3951	7.6e-05	0.01118	0.0108854	DCAR_021075/DCAR_013816/DCAR_009140/DCAR_009968/DCAR_028975	5
biological process	GO:0006112	energy reserve metabolic process	5/432	15/13472	10.3951	7.6e-05	0.01118	0.0108854	DCAR_021075/DCAR_013816/DCAR_009140/DCAR_009968/DCAR_028975	5
biological process	GO:0044248	cellular catabolic process	44/432	751/13472	1.82709	7.8e-05	0.01118	0.0110731	DCAR_011329/DCAR_019918/DCAR_012071/DCAR_005042/DCAR_008546/DCAR_018658/DCAR_021186/DCAR_024791/PAL-1/DCAR_021295/DCAR_019782/DCAR_013186/DCAR_002759/DCAR_023652/DCAR_024312/DCAR_024662/DCAR_019994/DCAR_017316/PAL-4/DCAR_017987/DCAR_018725/DCAR_019781/DCAR_015207/DCAR_015205/DCAR_014690/DCAR_014451/DCAR_013860/DCAR_008712/DCAR_008956/DCAR_011507/DCAR_011854/DCAR_011906/DCAR_012298/DCAR_006297/DCA…	44
biological process	GO:0006549	isoleucine metabolic process	4/432	10/13472	12.4741	0.00019	0.0253552	0.0240903	DCAR_020796/DCAR_017643/DCAR_013065/DCAR_005503	4
biological process	GO:0009097	isoleucine biosynthetic process	4/432	10/13472	12.4741	0.00019	0.0253552	0.0240903	DCAR_020796/DCAR_017643/DCAR_013065/DCAR_005503	4
biological process	GO:0009082	branched-chain amino acid biosynthetic process	5/432	18/13472	8.66255	0.0002	0.0258	0.0251185	DCAR_020796/DCAR_017643/DCAR_013065/DCAR_005503/DCAR_029490	5
biological process	GO:0006508	proteolysis	45/432	812/13472	1.72824	0.00023	0.0287129	0.0280898	DCAR_011409/DCAR_018658/DCAR_005394/DCAR_017513/DCAR_019122/DCAR_009087/DCAR_010135/DCAR_011347/DCAR_005500/DCAR_025992/DCAR_023030/DCAR_022337/DCAR_021948/DCAR_016796/DCAR_017510/DCAR_018617/DCAR_018776/DCAR_019268/DCAR_019801/DCAR_013175/DCAR_008849/DCAR_010960/DCAR_011412/DCAR_011413/DCAR_011544/DCAR_011718/DCAR_011872/DCAR_011944/DCAR_006137/DCAR_006406/DCAR_006977/DCAR_008199/DCAR_000679/DCA…	45
biological process	GO:0016042	lipid catabolic process	11/432	99/13472	3.46502	0.00032	0.0387	0.0360956	DCAR_019918/DCAR_011811/DCAR_010917/DCAR_024662/DCAR_025712/DCAR_011507/DCAR_007407/DCAR_000895/DCAR_028013/DCAR_027059/DCAR_026552	11
biological process	GO:0000271	polysaccharide biosynthetic process	12/432	116/13472	3.22605	0.00034	0.0387	0.0377113	DCAR_021075/DCAR_013816/DCAR_018140/DCAR_018305/DCAR_009140/DCAR_009968/DCAR_008624/DCAR_001706/DCAR_029596/DCAR_028975/DCAR_028446/DCAR_028068	12
biological process	GO:0009081	branched-chain amino acid metabolic process	5/432	20/13472	7.7963	0.00034	0.0387	0.0377113	DCAR_020796/DCAR_017643/DCAR_013065/DCAR_005503/DCAR_029490	5
biological process	GO:0070887	cellular response to chemical stimulus	31/432	501/13472	1.92962	0.00036	0.0398057	0.039274	DCAR_023311/DCAR_023317/DCAR_023833/DCAR_006304/DCAR_021186/DCAR_016834/DCAR_025247/DCAR_024791/DCAR_021295/DCAR_019212/DCAR_019782/DCAR_013186/DCAR_023319/DCAR_021708/DCAR_017316/DCAR_017987/DCAR_018843/DCAR_019781/DCAR_014690/DCAR_014451/DCAR_014305/DCAR_013354/DCAR_001157/DCAR_001995/DCAR_003097/DCAR_003297/DCAR_002491/DCAR_029714/DCAR_028467/DCAR_027034/DCAR_027030	31
biological process	GO:1901575	organic substance catabolic process	42/432	759/13472	1.72566	0.00039	0.041925	0.0415241	DCAR_011329/DCAR_019918/DCAR_011811/DCAR_012071/DCAR_005042/DCAR_008546/DCAR_018658/DCAR_024613/PAL-1/DCAR_010917/DCAR_002759/DCAR_023652/DCAR_024312/DCAR_024662/DCAR_025712/DCAR_021744/DCAR_020480/DCAR_019994/PAL-4/DCAR_018725/DCAR_015207/DCAR_015205/DCAR_013860/DCAR_008712/DCAR_008956/DCAR_011507/DCAR_011854/DCAR_011906/DCAR_012298/DCAR_006297/DCAR_006557/DCAR_007407/DCAR_000895/DCAR_001800/DCA…	42
biological process	GO:0016999	antibiotic metabolic process	12/432	119/13472	3.14472	0.00043	0.0449757	0.0445456	DCAR_021186/DCAR_024791/DCAR_021295/DCAR_019782/DCAR_013186/DCAR_017316/DCAR_017987/DCAR_019781/DCAR_014690/DCAR_014451/DCAR_001157/DCAR_001995	12
biological process	GO:0006457	protein folding	13/432	141/13472	2.87523	0.0006	0.0611053	0.0598015	DCAR_015518/DCAR_025859/DCAR_016198/DCAR_016529/DCAR_018790/DCAR_013875/DCAR_008883/DCAR_001781/DCAR_010658/DCAR_029634/DCAR_030145/DCAR_028467/DCAR_026693	13
biological process	GO:0042221	response to chemical	42/432	786/13472	1.66638	0.00078	0.075465	0.0747433	DCAR_023311/DCAR_019878/DCAR_018199/DCAR_023317/DCAR_023833/DCAR_006304/DCAR_021186/DCAR_016834/DCAR_025247/DCAR_024791/DCAR_021173/DCAR_021295/DCAR_019212/DCAR_019782/DCAR_014256/DCAR_013186/DCAR_008150/DCAR_023319/DCAR_025219/DCAR_021708/DCAR_016249/DCAR_016351/DCAR_017316/DCAR_017987/DCAR_018843/DCAR_019781/DCAR_014690/DCAR_014451/DCAR_014305/DCAR_013354/DCAR_011665/DCAR_007269/DCAR_001157/DCA…	42
biological process	GO:0051186	cofactor metabolic process	28/432	456/13472	1.91488	0.00078	0.075465	0.0747433	DCAR_011329/DCAR_012071/DCAR_023483/DCAR_021186/DCAR_024496/DCAR_024791/DCAR_021295/DCAR_019782/DCAR_013186/DCAR_007710/DCAR_024658/DCAR_020684/DCAR_017316/DCAR_017987/DCAR_019781/DCAR_015935/DCAR_014690/DCAR_014451/DCAR_014367/DCAR_008712/DCAR_001157/DCAR_001995/DCAR_003711/DCAR_004645/DCAR_029917/DCAR_031068/DCAR_028804/DCAR_028634	28
biological process	GO:0042026	protein refolding	4/432	15/13472	8.31605	0.00107	0.100998	0.0997602	DCAR_015518/DCAR_016198/DCAR_018790/DCAR_026693	4
biological process	GO:0009738	abscisic acid-activated signaling pathway	8/432	67/13472	3.7236	0.0013	0.119786	0.118659	DCAR_023311/DCAR_023317/DCAR_025247/DCAR_023319/DCAR_002491/DCAR_028467/DCAR_027034/DCAR_027030	8
biological process	GO:0006950	response to stress	50/432	1023/13472	1.5242	0.00179	0.1611	0.15639	DCAR_023311/DCAR_019878/DCAR_023317/DCAR_007156/DCAR_023833/DCAR_021186/DCAR_023524/DCAR_024791/DCAR_021295/DCAR_019212/DCAR_019782/DCAR_014256/DCAR_013186/DCAR_008975/DCAR_004719/DCAR_023319/DCAR_025219/DCAR_022548/DCAR_022067/DCAR_021344/DCAR_020480/DCAR_017316/DCAR_017987/DCAR_018843/DCAR_019781/DCAR_015207/DCAR_015205/DCAR_014690/DCAR_014619/DCAR_014451/DCAR_013840/DCAR_013439/DCAR_013354/DCA…	50
biological process	GO:0034637	cellular carbohydrate biosynthetic process	13/432	160/13472	2.5338	0.00194	0.166578	0.167303	DCAR_021075/DCAR_013816/DCAR_018140/DCAR_018305/DCAR_009140/DCAR_009968/DCAR_004923/DCAR_008624/DCAR_001706/DCAR_029596/DCAR_028975/DCAR_028446/DCAR_028068	13
biological process	GO:0016054	organic acid catabolic process	7/432	56/13472	3.89815	0.00198	0.166578	0.170166	DCAR_019918/PAL-1/DCAR_019994/PAL-4/DCAR_011507/DCAR_012298/DCAR_027059	7
biological process	GO:0046395	carboxylic acid catabolic process	7/432	56/13472	3.89815	0.00198	0.166578	0.170166	DCAR_019918/PAL-1/DCAR_019994/PAL-4/DCAR_011507/DCAR_012298/DCAR_027059	7
biological process	GO:0009408	response to heat	6/432	42/13472	4.45503	0.00207	0.1677	0.176535	DCAR_008975/DCAR_021344/DCAR_001781/DCAR_029634/DCAR_030145/DCAR_026487	6
biological process	GO:0044242	cellular lipid catabolic process	5/432	29/13472	5.37676	0.00208	0.1677	0.177237	DCAR_019918/DCAR_024662/DCAR_011507/DCAR_007407/DCAR_027059	5
biological process	GO:0044036	cell wall macromolecule metabolic process	8/432	73/13472	3.41755	0.00227	0.172253	0.190345	DCAR_009699/DCAR_017966/DCAR_015513/DCAR_015207/DCAR_015205/DCAR_001706/DCAR_001800/DCAR_003602	8
biological process	GO:0071215	cellular response to abscisic acid stimulus	8/432	73/13472	3.41755	0.00227	0.172253	0.190345	DCAR_023311/DCAR_023317/DCAR_025247/DCAR_023319/DCAR_002491/DCAR_028467/DCAR_027034/DCAR_027030	8
biological process	GO:0097306	cellular response to alcohol	8/432	73/13472	3.41755	0.00227	0.172253	0.190345	DCAR_023311/DCAR_023317/DCAR_025247/DCAR_023319/DCAR_002491/DCAR_028467/DCAR_027034/DCAR_027030	8
biological process	GO:0016053	organic acid biosynthetic process	23/432	376/13472	1.9076	0.00237	0.173055	0.197078	DCAR_011329/DCAR_023483/DCAR_005884/DCAR_020796/PAL-1/DCAR_016115/DCAR_017643/DCAR_007710/PAL-4/DCAR_019217/DCAR_014209/DCAR_013065/DCAR_008712/DCAR_005503/DCAR_006238/DCAR_008553/DCAR_003532/DCAR_000462/DCAR_029490/DCAR_029403/DCAR_029544/DCAR_029917/DCAR_030568	23
biological process	GO:0046394	carboxylic acid biosynthetic process	23/432	376/13472	1.9076	0.00237	0.173055	0.197078	DCAR_011329/DCAR_023483/DCAR_005884/DCAR_020796/PAL-1/DCAR_016115/DCAR_017643/DCAR_007710/PAL-4/DCAR_019217/DCAR_014209/DCAR_013065/DCAR_008712/DCAR_005503/DCAR_006238/DCAR_008553/DCAR_003532/DCAR_000462/DCAR_029490/DCAR_029403/DCAR_029544/DCAR_029917/DCAR_030568	23
biological process	GO:0042546	cell wall biogenesis	8/432	75/13472	3.32642	0.0027	0.192093	0.218522	DCAR_009699/DCAR_025447/DCAR_016572/DCAR_017966/DCAR_015513/DCAR_001706/DCAR_003602/DCAR_030488	8
biological process	GO:0009698	phenylpropanoid metabolic process	9/432	92/13472	3.05072	0.00273	0.192093	0.220415	PAL-1/DCAR_020245/PAL-4/DCAR_018725/DCAR_009369/DCAR_011854/DCAR_002393/DCAR_029714/DCAR_028025	9
biological process	GO:0009800	cinnamic acid biosynthetic process	2/432	3/13472	20.7901	0.00301	0.204363	0.237649	PAL-1/PAL-4	2
biological process	GO:0009803	cinnamic acid metabolic process	2/432	3/13472	20.7901	0.00301	0.204363	0.237649	PAL-1/PAL-4	2
biological process	GO:0044273	sulfur compound catabolic process	3/432	10/13472	9.35556	0.00332	0.221524	0.255863	DCAR_019994/DCAR_012298/DCAR_028634	3
biological process	GO:1901361	organic cyclic compound catabolic process	14/432	193/13472	2.26214	0.00377	0.247286	0.280804	DCAR_011329/DCAR_012071/PAL-1/DCAR_002759/DCAR_023652/PAL-4/DCAR_018725/DCAR_008712/DCAR_008956/DCAR_011854/DCAR_006297/DCAR_003532/DCAR_004342/DCAR_029248	14
biological process	GO:0044283	small molecule biosynthetic process	27/432	486/13472	1.73251	0.00399	0.257355	0.292399	DCAR_011329/DCAR_023483/DCAR_005884/DCAR_020796/PAL-1/DCAR_016115/DCAR_017643/DXS-1/DCAR_007710/DCAR_020684/PAL-4/DCAR_019217/DCAR_014209/DCAR_013065/DCAR_008712/DCAR_005503/DCAR_006238/DCAR_008553/DCAR_003532/DCAR_003711/THI1/DCAR_000462/DCAR_029490/DCAR_029403/DCAR_029544/DCAR_029917/DCAR_030568	27
biological process	GO:0006323	DNA packaging	6/432	48/13472	3.89815	0.00412	0.261384	0.299077	DCAR_021495/DCAR_002352/DCAR_003432/DCAR_016150/DCAR_016876/DCAR_006647	6
biological process	GO:0019752	carboxylic acid metabolic process	33/432	636/13472	1.6181	0.00445	0.273971	0.315475	DCAR_011329/DCAR_019918/DCAR_019878/DCAR_023483/DCAR_005884/DCAR_020796/PAL-1/DCAR_016115/DCAR_017643/DCAR_007710/DCAR_024662/DCAR_021258/DCAR_019994/PAL-4/DCAR_018640/DCAR_019217/DCAR_014209/DCAR_013065/DCAR_008712/DCAR_011507/DCAR_012298/DCAR_005503/DCAR_006238/DCAR_008553/DCAR_000587/DCAR_003532/DCAR_000462/DCAR_029490/DCAR_029403/DCAR_029544/DCAR_029917/DCAR_030568/DCAR_027059	33
biological process	GO:0009423	chorismate biosynthetic process	3/432	11/13472	8.50505	0.00446	0.273971	0.31596	DCAR_019217/DCAR_014209/DCAR_008553	3
biological process	GO:0032787	monocarboxylic acid metabolic process	16/432	246/13472	2.0283	0.00589	0.345955	0.378882	DCAR_011329/DCAR_019918/DCAR_023483/DCAR_005884/PAL-1/DCAR_016115/PAL-4/DCAR_008712/DCAR_011507/DCAR_012298/DCAR_006238/DCAR_000462/DCAR_029403/DCAR_029917/DCAR_030568/DCAR_027059	16
biological process	GO:0000098	sulfur amino acid catabolic process	2/432	4/13472	15.5926	0.0059	0.345955	0.379282	DCAR_019994/DCAR_012298	2
biological process	GO:0046113	nucleobase catabolic process	2/432	4/13472	15.5926	0.0059	0.345955	0.379282	DCAR_003532/DCAR_004342	2
biological process	GO:0043436	oxoacid metabolic process	33/432	651/13472	1.58082	0.00629	0.363318	0.394463	DCAR_011329/DCAR_019918/DCAR_019878/DCAR_023483/DCAR_005884/DCAR_020796/PAL-1/DCAR_016115/DCAR_017643/DCAR_007710/DCAR_024662/DCAR_021258/DCAR_019994/PAL-4/DCAR_018640/DCAR_019217/DCAR_014209/DCAR_013065/DCAR_008712/DCAR_011507/DCAR_012298/DCAR_005503/DCAR_006238/DCAR_008553/DCAR_000587/DCAR_003532/DCAR_000462/DCAR_029490/DCAR_029403/DCAR_029544/DCAR_029917/DCAR_030568/DCAR_027059	33
biological process	GO:0006082	organic acid metabolic process	33/432	653/13472	1.57597	0.00657	0.37391	0.404913	DCAR_011329/DCAR_019918/DCAR_019878/DCAR_023483/DCAR_005884/DCAR_020796/PAL-1/DCAR_016115/DCAR_017643/DCAR_007710/DCAR_024662/DCAR_021258/DCAR_019994/PAL-4/DCAR_018640/DCAR_019217/DCAR_014209/DCAR_013065/DCAR_008712/DCAR_011507/DCAR_012298/DCAR_005503/DCAR_006238/DCAR_008553/DCAR_000587/DCAR_003532/DCAR_000462/DCAR_029490/DCAR_029403/DCAR_029544/DCAR_029917/DCAR_030568/DCAR_027059	33
biological process	GO:0016051	carbohydrate biosynthetic process	14/432	206/13472	2.11938	0.00667	0.3741	0.408558	DCAR_021075/DCAR_013816/DCAR_007710/DCAR_018140/DCAR_018305/DCAR_009140/DCAR_009968/DCAR_004923/DCAR_008624/DCAR_001706/DCAR_029596/DCAR_028975/DCAR_028446/DCAR_028068	14
biological process	GO:0006334	nucleosome assembly	5/432	38/13472	4.10331	0.00695	0.374638	0.418531	DCAR_021495/DCAR_002352/DCAR_003432/DCAR_016150/DCAR_006647	5
biological process	GO:0031497	chromatin assembly	5/432	38/13472	4.10331	0.00695	0.374638	0.418531	DCAR_021495/DCAR_002352/DCAR_003432/DCAR_016150/DCAR_006647	5
biological process	GO:0019748	secondary metabolic process	9/432	106/13472	2.6478	0.00697	0.374638	0.41923	PAL-1/DCAR_020245/PAL-4/DCAR_018725/DCAR_009369/DCAR_011854/DCAR_002393/DCAR_029714/DCAR_028025	9
biological process	GO:0019439	aromatic compound catabolic process	13/432	188/13472	2.15642	0.00763	0.404495	0.441405	DCAR_011329/DCAR_012071/PAL-1/DCAR_002759/DCAR_023652/PAL-4/DCAR_018725/DCAR_008712/DCAR_008956/DCAR_011854/DCAR_006297/DCAR_004342/DCAR_029248	13
biological process	GO:0006333	chromatin assembly or disassembly	5/432	40/13472	3.89815	0.00865	0.452372	0.47253	DCAR_021495/DCAR_002352/DCAR_003432/DCAR_016150/DCAR_006647	5
biological process	GO:0009110	vitamin biosynthetic process	6/432	56/13472	3.34127	0.0088	0.45408	0.476817	DXS-1/DCAR_007710/DCAR_020684/DCAR_003711/THI1/DCAR_029917	6
biological process	GO:0043086	negative regulation of catalytic activity	16/432	258/13472	1.93396	0.00914	0.465418	0.486281	DCAR_023311/DCAR_011409/DCAR_023317/DCAR_025024/DCAR_008546/DCAR_025247/DCAR_023319/DCAR_011412/DCAR_011413/DCAR_011872/DCAR_011906/DCAR_008458/DCAR_002225/DCAR_002491/DCAR_027034/DCAR_027030	16
biological process	GO:0006559	L-phenylalanine catabolic process	2/432	5/13472	12.4741	0.00962	0.465851	0.499073	PAL-1/PAL-4	2
biological process	GO:0009099	valine biosynthetic process	2/432	5/13472	12.4741	0.00962	0.465851	0.499073	DCAR_013065/DCAR_005503	2
biological process	GO:1902222	erythrose 4-phosphate/phosphoenolpyruvate family amino acid catabolic proce...	2/432	5/13472	12.4741	0.00962	0.465851	0.499073	PAL-1/PAL-4	2
biological process	GO:0071554	cell wall organization or biogenesis	18/432	305/13472	1.84044	0.00963	0.465851	0.499333	DCAR_009699/DCAR_008546/DCAR_025447/DCAR_016572/DCAR_017966/DCAR_018937/DCAR_015513/DCAR_015207/DCAR_015205/DCAR_011088/DCAR_011906/DCAR_005967/DCAR_001706/DCAR_001800/DCAR_003602/DCAR_029596/DCAR_030488/DCAR_028068	18
biological process	GO:0044092	negative regulation of molecular function	16/432	260/13472	1.91909	0.0098	0.468222	0.503708	DCAR_023311/DCAR_011409/DCAR_023317/DCAR_025024/DCAR_008546/DCAR_025247/DCAR_023319/DCAR_011412/DCAR_011413/DCAR_011872/DCAR_011906/DCAR_008458/DCAR_002225/DCAR_002491/DCAR_027034/DCAR_027030	16
biological process	GO:0006629	lipid metabolic process	40/432	854/13472	1.46066	0.01017	0.479974	0.51297	DCAR_019918/DCAR_011811/DCAR_023483/DCAR_021776/DCAR_017662/DCAR_020823/DCAR_016115/DXS-1/MCT-1/DCAR_010917/DCAR_024550/DCAR_024662/DCAR_025712/DCAR_022600/DCAR_021828/DCAR_021608/DCAR_021379/DCAR_017068/DCAR_019268/DCAR_015381/DCAR_012963/DCAR_010960/DCAR_011507/DCAR_011566/DCAR_006238/DCAR_007407/DCAR_000895/DCAR_004232/DCAR_000462/DCAR_032249/DCAR_029403/DCAR_029714/DCAR_029544/DCAR_030568/DCA…	40
biological process	GO:0010410	hemicellulose metabolic process	6/432	58/13472	3.22605	0.0104	0.484916	0.518555	DCAR_009699/DCAR_017966/DCAR_015513/DCAR_001706/DCAR_001800/DCAR_003602	6
biological process	GO:0034728	nucleosome organization	5/432	42/13472	3.71252	0.01062	0.485344	0.523779	DCAR_021495/DCAR_002352/DCAR_003432/DCAR_016150/DCAR_006647	5
biological process	GO:0055114	oxidation-reduction process	15/432	240/13472	1.94907	0.01066	0.485344	0.524717	DCAR_011069/DCAR_021075/DCAR_013816/DCAR_021344/DCAR_017133/DCAR_013992/DCAR_009140/DCAR_009968/DCAR_010028/DCAR_011507/DCAR_008162/petD/DCAR_028975/DCAR_027059/nad1	15
biological process	GO:0006520	cellular amino acid metabolic process	18/432	309/13472	1.81661	0.01091	0.49049	0.530494	DCAR_019878/DCAR_005884/DCAR_020796/PAL-1/DCAR_017643/DCAR_021258/DCAR_019994/PAL-4/DCAR_018640/DCAR_019217/DCAR_014209/DCAR_013065/DCAR_012298/DCAR_005503/DCAR_008553/DCAR_000587/DCAR_003532/DCAR_029490	18
biological process	GO:0009699	phenylpropanoid biosynthetic process	3/432	15/13472	6.23704	0.01118	0.49049	0.536579	PAL-1/PAL-4/DCAR_028025	3
biological process	GO:0046417	chorismate metabolic process	3/432	15/13472	6.23704	0.01118	0.49049	0.536579	DCAR_019217/DCAR_014209/DCAR_008553	3
biological process	GO:0010383	cell wall polysaccharide metabolic process	6/432	59/13472	3.17137	0.01128	0.49049	0.538792	DCAR_009699/DCAR_017966/DCAR_015513/DCAR_001706/DCAR_001800/DCAR_003602	6
biological process	GO:0017144	drug metabolic process	27/432	528/13472	1.5947	0.01152	0.49536	0.544019	DCAR_011329/DCAR_008546/DCAR_021186/DCAR_024791/PAL-1/DCAR_021295/DCAR_019782/DXS-1/DCAR_013186/DCAR_024312/DCAR_020684/DCAR_017316/PAL-4/DCAR_017987/DCAR_019781/DCAR_015207/DCAR_015205/DCAR_014690/DCAR_014451/DCAR_008712/DCAR_011906/DCAR_001157/DCAR_001995/DCAR_003532/THI1/DCAR_029856/DCAR_029917	27
biological process	GO:0022604	regulation of cell morphogenesis	4/432	29/13472	4.3014	0.01312	0.55442	0.576052	DCAR_002692/DCAR_008636/DCAR_029596/DCAR_028068	4
biological process	GO:0006766	vitamin metabolic process	6/432	61/13472	3.0674	0.01318	0.55442	0.577166	DXS-1/DCAR_007710/DCAR_020684/DCAR_003711/THI1/DCAR_029917	6
biological process	GO:0071396	cellular response to lipid	8/432	98/13472	2.54573	0.01336	0.555948	0.580473	DCAR_023311/DCAR_023317/DCAR_025247/DCAR_023319/DCAR_002491/DCAR_028467/DCAR_027034/DCAR_027030	8
biological process	GO:0006308	DNA catabolic process	2/432	6/13472	10.3951	0.01413	0.575612	0.594054	DCAR_023652/DCAR_008956	2
biological process	GO:0006573	valine metabolic process	2/432	6/13472	10.3951	0.01413	0.575612	0.594054	DCAR_013065/DCAR_005503	2
biological process	GO:0009737	response to abscisic acid	9/432	120/13472	2.33889	0.01505	0.606703	0.609171	DCAR_023311/DCAR_018199/DCAR_023317/DCAR_025247/DCAR_023319/DCAR_002491/DCAR_028467/DCAR_027034/DCAR_027030	9
biological process	GO:0097305	response to alcohol	9/432	121/13472	2.31956	0.01582	0.626627	0.620983	DCAR_023311/DCAR_018199/DCAR_023317/DCAR_025247/DCAR_023319/DCAR_002491/DCAR_028467/DCAR_027034/DCAR_027030	9
biological process	GO:0009062	fatty acid catabolic process	3/432	17/13472	5.50327	0.01593	0.626627	0.622613	DCAR_019918/DCAR_011507/DCAR_027059	3
biological process	GO:0044282	small molecule catabolic process	7/432	82/13472	2.66215	0.01603	0.626627	0.624082	DCAR_019918/PAL-1/DCAR_019994/PAL-4/DCAR_011507/DCAR_012298/DCAR_027059	7
biological process	GO:0008652	cellular amino acid biosynthetic process	10/432	144/13472	2.16564	0.01759	0.67087	0.645606	DCAR_005884/DCAR_020796/DCAR_017643/DCAR_019217/DCAR_014209/DCAR_013065/DCAR_005503/DCAR_008553/DCAR_003532/DCAR_029490	10
biological process	GO:0010411	xyloglucan metabolic process	4/432	32/13472	3.89815	0.01844	0.67087	0.656328	DCAR_009699/DCAR_017966/DCAR_015513/DCAR_003602	4
biological process	GO:0006071	glycerol metabolic process	3/432	18/13472	5.19753	0.01867	0.67087	0.659118	DCAR_022600/DCAR_015381/DCAR_011566	3
biological process	GO:0008360	regulation of cell shape	3/432	18/13472	5.19753	0.01867	0.67087	0.659118	DCAR_008636/DCAR_029596/DCAR_028068	3
biological process	GO:0019400	alditol metabolic process	3/432	18/13472	5.19753	0.01867	0.67087	0.659118	DCAR_022600/DCAR_015381/DCAR_011566	3
biological process	GO:0030149	sphingolipid catabolic process	2/432	7/13472	8.91005	0.01936	0.67087	0.667225	DCAR_024662/DCAR_007407	2
biological process	GO:0044281	small molecule metabolic process	48/432	1111/13472	1.34733	0.02057	0.67087	0.680546	DCAR_011329/DCAR_019918/DCAR_019878/DCAR_005312/DCAR_023483/DCAR_005884/DCAR_020796/PAL-1/DCAR_016115/DCAR_017643/DXS-1/DCAR_007710/DCAR_024658/DCAR_024662/DCAR_022624/DCAR_022600/DCAR_021258/DCAR_020684/DCAR_019994/PAL-4/DCAR_018640/DCAR_019217/DCAR_015935/DCAR_015381/DCAR_014209/DCAR_013510/DCAR_013334/DCAR_013065/DCAR_008712/DCAR_011507/DCAR_011566/DCAR_012298/DCAR_005503/DCAR_006238/DCAR_0084…	48
biological process	GO:0006749	glutathione metabolic process	6/432	68/13472	2.75163	0.02158	0.67087	0.690876	DCAR_024496/DCAR_014367/DCAR_004645/DCAR_031068/DCAR_028804/DCAR_028634	6
biological process	GO:0072329	monocarboxylic acid catabolic process	3/432	19/13472	4.92398	0.02166	0.67087	0.691665	DCAR_019918/DCAR_011507/DCAR_027059	3
biological process	GO:0045229	external encapsulating structure organization	15/432	262/13472	1.78541	0.02196	0.67087	0.694591	DCAR_009699/DCAR_008546/DCAR_025447/DCAR_024038/DCAR_016572/DCAR_017966/DCAR_018937/DCAR_015513/DCAR_011088/DCAR_011906/DCAR_005967/DCAR_003602/DCAR_029596/DCAR_030488/DCAR_028068	15
biological process	GO:1901701	cellular response to oxygen-containing compound	10/432	150/13472	2.07901	0.02269	0.67087	0.701484	DCAR_023311/DCAR_023317/DCAR_025247/DCAR_023319/DCAR_013354/DCAR_003297/DCAR_002491/DCAR_028467/DCAR_027034/DCAR_027030	10
biological process	GO:0042364	water-soluble vitamin biosynthetic process	5/432	51/13472	3.05737	0.02322	0.67087	0.706296	DXS-1/DCAR_007710/DCAR_020684/THI1/DCAR_029917	5
biological process	GO:0071229	cellular response to acid chemical	8/432	110/13472	2.26801	0.02506	0.67087	0.721863	DCAR_023311/DCAR_023317/DCAR_025247/DCAR_023319/DCAR_002491/DCAR_028467/DCAR_027034/DCAR_027030	8
biological process	GO:0042219	cellular modified amino acid catabolic process	2/432	8/13472	7.7963	0.02527	0.67087	0.723536	DCAR_019994/DCAR_028634	2
biological process	GO:0046466	membrane lipid catabolic process	2/432	8/13472	7.7963	0.02527	0.67087	0.723536	DCAR_024662/DCAR_007407	2
biological process	GO:0006790	sulfur compound metabolic process	13/432	221/13472	1.83442	0.02607	0.67087	0.729726	DCAR_023483/DCAR_024496/DXS-1/DCAR_019994/DCAR_014367/DCAR_012298/DCAR_008162/THI1/DCAR_004645/DCAR_029917/DCAR_031068/DCAR_028804/DCAR_028634	13
biological process	GO:0009266	response to temperature stimulus	7/432	91/13472	2.39886	0.02679	0.67087	0.735066	DCAR_008975/DCAR_021344/DCAR_001781/DCAR_029634/DCAR_030145/DCAR_028467/DCAR_026487	7
biological process	GO:0072330	monocarboxylic acid biosynthetic process	12/432	199/13472	1.88051	0.02689	0.67087	0.735791	DCAR_011329/DCAR_023483/DCAR_005884/PAL-1/DCAR_016115/PAL-4/DCAR_008712/DCAR_006238/DCAR_000462/DCAR_029403/DCAR_029917/DCAR_030568	12
biological process	GO:0050790	regulation of catalytic activity	22/432	441/13472	1.55572	0.02719	0.67087	0.737942	DCAR_023311/DCAR_011409/DCAR_023317/DCAR_025024/DCAR_008546/DCAR_025247/DCAR_023319/DCAR_013499/DCAR_011412/DCAR_011413/DCAR_011872/DCAR_011906/DCAR_005503/DCAR_006771/DCAR_007613/DCAR_007845/DCAR_008458/DCAR_002225/DCAR_002491/DCAR_028467/DCAR_027034/DCAR_027030	22
biological process	GO:0009063	cellular amino acid catabolic process	4/432	36/13472	3.46502	0.02734	0.67087	0.739004	PAL-1/DCAR_019994/PAL-4/DCAR_012298	4
biological process	GO:0009267	cellular response to starvation	3/432	21/13472	4.45503	0.02836	0.67087	0.746007	DCAR_019878/DCAR_007156/DCAR_013840	3
biological process	GO:0032989	cellular component morphogenesis	7/432	94/13472	2.3223	0.03126	0.67087	0.76401	DCAR_014256/DCAR_002692/DCAR_024038/DCAR_008636/DCAR_029596/DCAR_029544/DCAR_028068	7
biological process	GO:0042814	monopolar cell growth	2/432	9/13472	6.93004	0.03181	0.67087	0.76714	DCAR_002692/DCAR_008636	2
biological process	GO:0006631	fatty acid metabolic process	9/432	137/13472	2.04866	0.03229	0.67184	0.769804	DCAR_019918/DCAR_023483/DCAR_016115/DCAR_011507/DCAR_006238/DCAR_000462/DCAR_029403/DCAR_030568/DCAR_027059	9
biological process	GO:0065009	regulation of molecular function	22/432	450/13472	1.52461	0.03301	0.683148	0.773689	DCAR_023311/DCAR_011409/DCAR_023317/DCAR_025024/DCAR_008546/DCAR_025247/DCAR_023319/DCAR_013499/DCAR_011412/DCAR_011413/DCAR_011872/DCAR_011906/DCAR_005503/DCAR_006771/DCAR_007613/DCAR_007845/DCAR_008458/DCAR_002225/DCAR_002491/DCAR_028467/DCAR_027034/DCAR_027030	22
biological process	GO:0006767	water-soluble vitamin metabolic process	5/432	56/13472	2.78439	0.03321	0.683631	0.774745	DXS-1/DCAR_007710/DCAR_020684/THI1/DCAR_029917	5
biological process	GO:0071555	cell wall organization	14/432	254/13472	1.71887	0.03471	0.710729	0.782361	DCAR_009699/DCAR_008546/DCAR_025447/DCAR_016572/DCAR_017966/DCAR_018937/DCAR_015513/DCAR_011088/DCAR_011906/DCAR_005967/DCAR_003602/DCAR_029596/DCAR_030488/DCAR_028068	14
biological process	GO:0022603	regulation of anatomical structure morphogenesis	4/432	39/13472	3.19848	0.03544	0.721857	0.785884	DCAR_002692/DCAR_008636/DCAR_029596/DCAR_028068	4
biological process	GO:0044270	cellular nitrogen compound catabolic process	10/432	162/13472	1.92501	0.03594	0.728208	0.788232	DCAR_011329/DCAR_012071/DCAR_002759/DCAR_023652/DCAR_008712/DCAR_008956/DCAR_006297/DCAR_003532/DCAR_004342/DCAR_029248	10
biological process	GO:0009228	thiamine biosynthetic process	2/432	10/13472	6.23704	0.03893	0.776593	0.801264	DXS-1/THI1	2
biological process	GO:0016036	cellular response to phosphate starvation	2/432	10/13472	6.23704	0.03893	0.776593	0.801264	DCAR_007156/DCAR_013840	2
biological process	GO:0042724	thiamine-containing compound biosynthetic process	2/432	10/13472	6.23704	0.03893	0.776593	0.801264	DXS-1/THI1	2
biological process	GO:0046700	heterocycle catabolic process	10/432	165/13472	1.89001	0.03995	0.787877	0.805351	DCAR_011329/DCAR_012071/DCAR_002759/DCAR_023652/DCAR_008712/DCAR_008956/DCAR_006297/DCAR_003532/DCAR_004342/DCAR_029248	10
biological process	GO:0044550	secondary metabolite biosynthetic process	3/432	24/13472	3.89815	0.04023	0.787877	0.806443	PAL-1/PAL-4/DCAR_028025	3
biological process	GO:0015893	drug transport	5/432	59/13472	2.64281	0.04031	0.787877	0.806753	DCAR_021173/DCAR_008150/DCAR_016249/DCAR_011665/DCAR_007269	5
biological process	GO:0065004	protein-DNA complex assembly	5/432	59/13472	2.64281	0.04031	0.787877	0.806753	DCAR_021495/DCAR_002352/DCAR_003432/DCAR_016150/DCAR_006647	5
biological process	GO:0042594	response to starvation	3/432	25/13472	3.74222	0.04466	0.868514	0.82223	DCAR_019878/DCAR_007156/DCAR_013840	3
biological process	GO:0006575	cellular modified amino acid metabolic process	7/432	102/13472	2.14016	0.04554	0.881199	0.825064	DCAR_024496/DCAR_019994/DCAR_014367/DCAR_004645/DCAR_031068/DCAR_028804/DCAR_028634	7
biological process	GO:0006558	L-phenylalanine metabolic process	2/432	11/13472	5.67003	0.04659	0.888194	0.82833	PAL-1/PAL-4	2
biological process	GO:0016998	cell wall macromolecule catabolic process	2/432	11/13472	5.67003	0.04659	0.888194	0.82833	DCAR_015207/DCAR_015205	2
biological process	GO:1902221	erythrose 4-phosphate/phosphoenolpyruvate family amino acid metabolic proce...	2/432	11/13472	5.67003	0.04659	0.888194	0.82833	PAL-1/PAL-4	2
biological process	GO:0009072	aromatic amino acid family metabolic process	5/432	62/13472	2.51493	0.04826	0.891789	0.83328	PAL-1/PAL-4/DCAR_019217/DCAR_014209/DCAR_008553	5
biological process	GO:0043650	dicarboxylic acid biosynthetic process	3/432	26/13472	3.59829	0.04933	0.891789	0.836304	DCAR_019217/DCAR_014209/DCAR_008553	3

## Sheet: Table S5
Table S5: KEGG pathway enrichment results of DEPs from FLR vs. UFLR.
Pathway	out	P
Metabolic pathways	86	1.41e-11
Biosynthesis of secondary metabolites	58	1.71e-11
Amino sugar and nucleotide sugar metabolism	15	1.82e-07
Phenylpropanoid biosynthesis	17	1.82e-07
Starch and sucrose metabolism	14	7.61e-06
Phenylalanine metabolism	6	0.0013
Protein processing in endoplasmic reticulum	11	0.0051
Phenylalanine, tyrosine and tryptophan biosynthesis	5	0.0067
Tropane, piperidine and pyridine alkaloid biosynthesis	4	0.0147
Isoquinoline alkaloid biosynthesis	4	0.0152
Valine, leucine and isoleucine biosynthesis	3	0.0266
